# Supplementary material for: ﻿New species and other new records of the family Mycetophilidae (Insecta, Diptera) from Morocco
Source: Zookeys. 2024 Apr 17;1197:215–36. doi: 10.3897/zookeys.1197.118503 (PMC11043652; doi:10.3897/zookeys.1197.118503)
Supplement: XML Treatment for Exechia repandoides [file zookeys.1197.118503-treatment1.xml]

<!DOCTYPE tp:taxon-treatment
  PUBLIC "-//TaxonX//DTD Taxonomic Treatment Publishing DTD v0 20100105//EN" "tax-treatment-NSO.dtd">
<tp:taxon-treatment xmlns:tp="http://www.plazi.org/taxpub"><tp:treatment-meta><kwd-group><label>Taxon classification</label><kwd>
                <named-content content-type="kingdom">Animalia</named-content>
              </kwd><kwd>
                <named-content content-type="order">Diptera</named-content>
              </kwd><kwd>
                <named-content content-type="family">Mycetophilidae</named-content>
              </kwd></kwd-group><mixed-citation publication-type="journal"><person-group><name><surname>El Mouden</surname><given-names>Mohamed Amin</given-names></name><name><surname>Chandler</surname><given-names>Peter J.</given-names></name><name><surname>Driauach</surname><given-names>Ouafaa</given-names></name><name><surname>Banamar</surname><given-names>Ouarda</given-names></name><name><surname>Saidoun</surname><given-names>Imane</given-names></name><name><surname>Akarid</surname><given-names>Abdellatif</given-names></name><name><surname>Aattouch</surname><given-names>Khalid</given-names></name><name><surname>Belqat</surname><given-names>Boutaïna</given-names></name></person-group><article-title>﻿New species and other new records of the family <tp:taxon-name><tp:taxon-name-part taxon-name-part-type="family">Mycetophilidae</tp:taxon-name-part></tp:taxon-name> (<tp:taxon-name><tp:taxon-name-part taxon-name-part-type="class">Insecta</tp:taxon-name-part></tp:taxon-name>, <tp:taxon-name><tp:taxon-name-part taxon-name-part-type="order">Diptera</tp:taxon-name-part></tp:taxon-name>) from Morocco</article-title><source>Zookeys</source><day>17</day><month>04</month><year>2024</year><volume>1197</volume><fpage>215</fpage><lpage>236</lpage><pub-id pub-id-type="doi">10.3897/zookeys.1197.118503</pub-id></mixed-citation></tp:treatment-meta><tp:nomenclature><label>﻿</label><tp:taxon-name>
              <object-id xmlns:xlink="http://www.w3.org/1999/xlink" content-type="arpha" xlink:type="simple">6AA5A8A2-14BF-596B-BD9C-022DCF256A9F</object-id>
              <tp:taxon-name-part taxon-name-part-type="genus" reg="Exechia">Exechia</tp:taxon-name-part>
              <tp:taxon-name-part taxon-name-part-type="species" reg="repandoides">repandoides</tp:taxon-name-part>
            </tp:taxon-name><tp:taxon-authority>Caspers, 1984</tp:taxon-authority></tp:nomenclature><tp:treatment-sec sec-type="New record" id="SECID0EUNAE"><title>New record.</title><p>Morocco – <bold>Rif Region</bold> • 2♂♂, 6♀♀; Faculté des Sciences; 14–28/II/2022; A. Akarid leg; reared from fungus <italic><tp:taxon-name><tp:taxon-name-part taxon-name-part-type="genus" reg="Cyclocybe">Cyclocybe</tp:taxon-name-part><tp:taxon-name-part taxon-name-part-type="species" reg="aegerita">aegerita</tp:taxon-name-part></tp:taxon-name></italic>; <abbrev xmlns:xlink="http://www.w3.org/1999/xlink" xlink:title="Department of Biology, Faculty of Sciences of Tétouan, Abdelmalek Essaâdi University" id="ABBRID0EHOAE" xlink:type="simple">UAE-FST</abbrev> R22/2441.</p></tp:treatment-sec><tp:treatment-sec sec-type="comments" id="SECID0ELOAE"><title>Comments.</title><p>This species belongs to the <italic><tp:taxon-name><tp:taxon-name-part taxon-name-part-type="genus" reg="Exechia">Exechia</tp:taxon-name-part><tp:taxon-name-part taxon-name-part-type="species" reg="parva">parva</tp:taxon-name-part></tp:taxon-name></italic> Lundström, 1909 group, which was revised by <xref ref-type="bibr" rid="B9">Lindemann et al. (2021)</xref>. The Moroccan males are similar in structure of their terminalia (Figs <xref ref-type="fig" rid="F2">2</xref>, <xref ref-type="fig" rid="F2">3</xref>) to <italic><tp:taxon-name><tp:taxon-name-part taxon-name-part-type="genus" reg="Exechia">E.</tp:taxon-name-part><tp:taxon-name-part taxon-name-part-type="species" reg="repandoides">repandoides</tp:taxon-name-part></tp:taxon-name></italic>, which is widespread in central and northern Europe and is also recorded from Corsica. These Moroccan males differ in coloration from European specimens, which have the abdomen dark coloured apart from the yellow terminalia. The Moroccan males have the abdomen brown dorsally, but broadly yellow laterally on tergites 2 and 3; sternites 1–3 are yellow, while tergites and sternites 4–6 are brown. The female has not been previously associated for <italic><tp:taxon-name><tp:taxon-name-part taxon-name-part-type="genus" reg="Exechia">E.</tp:taxon-name-part><tp:taxon-name-part taxon-name-part-type="species" reg="repandoides">repandoides</tp:taxon-name-part></tp:taxon-name></italic>. The Moroccan females are more brightly coloured than European females of this group; the abdomen (Fig. <xref ref-type="fig" rid="F3">4</xref>) is broadly yellow laterally, with brown dorsal markings on tergites 2–6 often not quite reaching fore margins, while tergite 7, the ovipositor, and all sternites are yellow. New to North Africa.</p><fig id="F2" position="float" orientation="portrait"><object-id xmlns:xlink="http://www.w3.org/1999/xlink" content-type="doi" xlink:type="simple">10.3897/zookeys.1197.118503.figures2-3</object-id><object-id xmlns:xlink="http://www.w3.org/1999/xlink" content-type="arpha" xlink:type="simple">94EA7870-CD7F-5ED3-B852-E86B0E7A564D</object-id><label>Figures 2, 3.</label><caption><p><italic><tp:taxon-name><tp:taxon-name-part taxon-name-part-type="genus" reg="Exechia">Exechia</tp:taxon-name-part><tp:taxon-name-part taxon-name-part-type="species" reg="repandoides">repandoides</tp:taxon-name-part></tp:taxon-name></italic> Caspers, male terminalia <bold>2</bold> ventral view <bold>3</bold> dorsal view.</p></caption><graphic xmlns:xlink="http://www.w3.org/1999/xlink" xlink:href="zookeys-1197-215_article-118503__-g002.jpg" position="float" orientation="portrait" xlink:type="simple" id="oo_1027370.jpg"><uri content-type="original_file" xlink:type="simple">https://binary.pensoft.net/fig/1027370</uri></graphic></fig><fig id="F3" position="float" orientation="portrait"><object-id xmlns:xlink="http://www.w3.org/1999/xlink" content-type="doi" xlink:type="simple">10.3897/zookeys.1197.118503.figure4</object-id><object-id xmlns:xlink="http://www.w3.org/1999/xlink" content-type="arpha" xlink:type="simple">D3645C99-9DFB-5361-B38A-C46465F874BD</object-id><label>Figure 4.</label><caption><p><italic><tp:taxon-name><tp:taxon-name-part taxon-name-part-type="genus" reg="Exechia">Exechia</tp:taxon-name-part><tp:taxon-name-part taxon-name-part-type="species" reg="repandoides">repandoides</tp:taxon-name-part></tp:taxon-name></italic> Caspers, lateral view of female abdomen.</p></caption><graphic xmlns:xlink="http://www.w3.org/1999/xlink" xlink:href="zookeys-1197-215_article-118503__-g003.jpg" position="float" orientation="portrait" xlink:type="simple" id="oo_1027371.jpg"><uri content-type="original_file" xlink:type="simple">https://binary.pensoft.net/fig/1027371</uri></graphic></fig><p>
              <bold>Genus <italic><tp:taxon-name><tp:taxon-name-part taxon-name-part-type="genus" reg="Exechiopsis">Exechiopsis</tp:taxon-name-part></tp:taxon-name></italic> Tuomikoski, 1966</bold>
            </p></tp:treatment-sec><ref-list><ref id="B9"><mixed-citation xmlns:xlink="http://www.w3.org/1999/xlink" xlink:type="simple"><person-group><name name-style="western"><surname>Lindemann</surname><given-names>JP</given-names></name><name name-style="western"><surname>Søli</surname><given-names>G</given-names></name><name name-style="western"><surname>Kjærandsen</surname><given-names>J</given-names></name></person-group> (<year>2021</year>) Revision of the <italic><tp:taxon-name><tp:taxon-name-part taxon-name-part-type="genus">Exechia</tp:taxon-name-part><tp:taxon-name-part taxon-name-part-type="species">parva</tp:taxon-name-part></tp:taxon-name></italic> group (<tp:taxon-name><tp:taxon-name-part taxon-name-part-type="order">Diptera</tp:taxon-name-part></tp:taxon-name>: <tp:taxon-name><tp:taxon-name-part taxon-name-part-type="family">Mycetophilidae</tp:taxon-name-part></tp:taxon-name>). Biodiversity Data Journal 9: e67134. <ext-link xlink:href="10.3897/BDJ.9.e67134" ext-link-type="doi" xlink:type="simple">https://doi.org/10.3897/BDJ.9.e67134</ext-link></mixed-citation></ref></ref-list></tp:taxon-treatment>
