# Supplementary material for: ﻿New species and other new records of the family Mycetophilidae (Insecta, Diptera) from Morocco
Source: Zookeys. 2024 Apr 17;1197:215–36. doi: 10.3897/zookeys.1197.118503 (PMC11043652; doi:10.3897/zookeys.1197.118503)
Supplement: XML Treatment for Rymosia ebejeri [file zookeys.1197.118503-treatment3.xml]

<!DOCTYPE tp:taxon-treatment
  PUBLIC "-//TaxonX//DTD Taxonomic Treatment Publishing DTD v0 20100105//EN" "tax-treatment-NSO.dtd">
<tp:taxon-treatment xmlns:tp="http://www.plazi.org/taxpub"><tp:treatment-meta><kwd-group><label>Taxon classification</label><kwd>
                <named-content content-type="kingdom">Animalia</named-content>
              </kwd><kwd>
                <named-content content-type="order">Diptera</named-content>
              </kwd><kwd>
                <named-content content-type="family">Mycetophilidae</named-content>
              </kwd></kwd-group><mixed-citation publication-type="journal"><person-group><name><surname>El Mouden</surname><given-names>Mohamed Amin</given-names></name><name><surname>Chandler</surname><given-names>Peter J.</given-names></name><name><surname>Driauach</surname><given-names>Ouafaa</given-names></name><name><surname>Banamar</surname><given-names>Ouarda</given-names></name><name><surname>Saidoun</surname><given-names>Imane</given-names></name><name><surname>Akarid</surname><given-names>Abdellatif</given-names></name><name><surname>Aattouch</surname><given-names>Khalid</given-names></name><name><surname>Belqat</surname><given-names>Boutaïna</given-names></name></person-group><article-title>﻿New species and other new records of the family <tp:taxon-name><tp:taxon-name-part taxon-name-part-type="family">Mycetophilidae</tp:taxon-name-part></tp:taxon-name> (<tp:taxon-name><tp:taxon-name-part taxon-name-part-type="class">Insecta</tp:taxon-name-part></tp:taxon-name>, <tp:taxon-name><tp:taxon-name-part taxon-name-part-type="order">Diptera</tp:taxon-name-part></tp:taxon-name>) from Morocco</article-title><source>Zookeys</source><day>17</day><month>04</month><year>2024</year><volume>1197</volume><fpage>215</fpage><lpage>236</lpage><pub-id pub-id-type="doi">10.3897/zookeys.1197.118503</pub-id></mixed-citation></tp:treatment-meta><tp:nomenclature><label>﻿</label><tp:taxon-name>
              <object-id xmlns:xlink="http://www.w3.org/1999/xlink" content-type="arpha" xlink:type="simple">9123854A-2142-5A38-8A77-6E7C7E7A3854</object-id>
              <tp:taxon-name-part taxon-name-part-type="genus" reg="Rymosia">Rymosia</tp:taxon-name-part>
              <tp:taxon-name-part taxon-name-part-type="species" reg="ebejeri">ebejeri</tp:taxon-name-part>
              <object-id xmlns:xlink="http://www.w3.org/1999/xlink" content-type="zoobank" xlink:type="simple">https://zoobank.org/7E574E63-8756-4B7B-AB24-F62930656AF1</object-id>
            </tp:taxon-name><tp:taxon-authority>Chandler &amp; Belqat</tp:taxon-authority><tp:taxon-status xmlns:xlink="http://www.w3.org/1999/xlink" xlink:type="simple">sp. nov.</tp:taxon-status></tp:nomenclature><tp:treatment-sec sec-type="type material" id="SECID0EVVAE"><title>Type material.</title><p><bold><italic>Holotype.</italic></bold> Morocco – <bold>Rif Region</bold> • ♂ (mounted in DMHF); Forêt Jbel Lekraa; 12/VI/2013; M.J. Ebejer leg; collected using sweep net; <named-content xmlns:xlink="http://www.w3.org/1999/xlink" content-type="dwc:institutional_code" xlink:title="Natural History Museum, London" xlink:href="http://grbio.org/institution/natural-history-museum-london" xlink:type="simple">NHMUK</named-content>. <bold>Paratypes.</bold> Morocco – <bold>Rif Region</bold> • 1♂; Oued Majjou; 5/II/2019; B. Belqat and O. Driauach leg; collected using sweep net; <abbrev xmlns:xlink="http://www.w3.org/1999/xlink" xlink:title="Department of Biology, Faculty of Sciences of Tétouan, Abdelmalek Essaâdi University" id="ABBRID0EKWAE" xlink:type="simple">UAE-FST</abbrev> R19/2425 • 3♂♂; Tissemlal; 3/II/2020; B. Belqat and O. Driauach leg; collected using sweep net; <abbrev xmlns:xlink="http://www.w3.org/1999/xlink" xlink:title="Department of Biology, Faculty of Sciences of Tétouan, Abdelmalek Essaâdi University" id="ABBRID0EOWAE" xlink:type="simple">UAE-FST</abbrev> R20/2426 • 1♂; Bab Rouida; 13/II/2020; B. Belqat and O. Driauach leg; collected using sweep net; <abbrev xmlns:xlink="http://www.w3.org/1999/xlink" xlink:title="Department of Biology, Faculty of Sciences of Tétouan, Abdelmalek Essaâdi University" id="ABBRID0ESWAE" xlink:type="simple">UAE-FST</abbrev> R202427.</p><p>The species has been found mostly in the PNTLS, at high altitudes, in the large expanse of a cedar forest, in the environment of the Majjou River and in/and around the depression in a rock, resembling a small cave in the Bab Rouida site.</p></tp:treatment-sec><tp:treatment-sec sec-type="diagnosis" id="SECID0EXWAE"><title>Diagnosis.</title><p>This belongs among those <italic><tp:taxon-name><tp:taxon-name-part taxon-name-part-type="genus" reg="Rymosia">Rymosia</tp:taxon-name-part></tp:taxon-name></italic> species without any spinules on the male fore tarsi. It is very distinct from other species in the structure of its male terminalia. The produced apical margin of the gonocoxites, bearing strong apical setae, is an especially unusual feature. This and the gonostylus concealed within the gonocoxites in ventral view distinguish it from the other three <italic><tp:taxon-name><tp:taxon-name-part taxon-name-part-type="genus" reg="Rymosia">Rymosia</tp:taxon-name-part></tp:taxon-name></italic> species recorded from Morocco, <italic><tp:taxon-name><tp:taxon-name-part taxon-name-part-type="genus" reg="Rymosia">R.</tp:taxon-name-part><tp:taxon-name-part taxon-name-part-type="species" reg="affinis">affinis</tp:taxon-name-part></tp:taxon-name></italic> Winnertz, 1864, <italic><tp:taxon-name><tp:taxon-name-part taxon-name-part-type="genus" reg="Rymosia">R.</tp:taxon-name-part><tp:taxon-name-part taxon-name-part-type="species" reg="beaucournui">beaucournui</tp:taxon-name-part></tp:taxon-name></italic> Matile, 1963, and <italic><tp:taxon-name><tp:taxon-name-part taxon-name-part-type="genus" reg="Rymosia">R.</tp:taxon-name-part><tp:taxon-name-part taxon-name-part-type="species" reg="pseudocretensis">pseudocretensis</tp:taxon-name-part></tp:taxon-name></italic> Burghele-Balacesco, 1966 (<xref ref-type="bibr" rid="B1">Banamar et al. 2020</xref>).</p></tp:treatment-sec><tp:treatment-sec sec-type="description" id="SECID0EQYAE"><title>Description.</title><p><bold>Male.</bold> Wing length 4–4,5 mm. <bold><italic>Coloration</italic>.</bold> Head brown, with face yellowish. Antenna with basal segments and base of first flagellomere yellow, flagellum otherwise brownish. Palpus yellow. Thorax yellowish brown; mesonotum with three more or less fused</p><p>brown stripes, leaving humeral area and sides yellowish. Legs all yellow. Wing clear yellowish. Abdomen yellow with apical half of tergites 2–5 brown, each of these markings extended forwards as a dorsal triangle almost reaching fore margin and as a rounded extension laterally on each side; tergite 6 all brown. Terminalia yellow. <bold><italic>Head</italic>.</bold> Antenna longer than head and thorax together, with flagellomeres progressively longer, from 3–4× to 6× as long as broad. Palpus elongate. <bold><italic>Thorax</italic>.</bold> Mesonotum with long, dark setae in dorsocentral rows, near the side margins, and on pronotum; one long dark proepisternal seta; anepisternum covered with short setae; laterotergite with several long setae medially. <bold><italic>Legs</italic>.</bold> Without any modification of tarsi (found in some species of this genus); hind tibial spurs about a third as long as hind tarsomere 1; tibial setae short, not longer than width of tibia. <bold><italic>Wing</italic>.</bold> Vein Sc short, ending free. Crossvein r-m 2–3× as long as stem of median fork. Base of posterior fork at or before level of base of median stem; false vein extends to level of about half length of posterior fork, vein CuP reaches to level of about a third of fork. <bold><italic>Terminalia</italic></bold> (Figs <xref ref-type="fig" rid="F4">5–7</xref>). Gonocoxites produced medially with a group of 4 or 5 short but strong spines on each side of a small median emargination, and a row of strong setae on the apical margin external to the spines; gonostylus with ventral lobe short, not extending beyond margin of gonocoxites, rounded and densely setose apically; median and dorsal lobes with long setae basally and an apically bare sclerotised portion adjacent to ventral lobe, dorsal lobe with long basal extension bare except for preapical spine.</p><fig id="F4" position="float" orientation="portrait"><object-id xmlns:xlink="http://www.w3.org/1999/xlink" content-type="doi" xlink:type="simple">10.3897/zookeys.1197.118503.figures5-7</object-id><object-id xmlns:xlink="http://www.w3.org/1999/xlink" content-type="arpha" xlink:type="simple">1D625553-1F18-5A33-99CF-3ADACF968259</object-id><label>Figures 5–7.</label><caption><p><italic><tp:taxon-name><tp:taxon-name-part taxon-name-part-type="genus" reg="Rymosia">Rymosia</tp:taxon-name-part><tp:taxon-name-part taxon-name-part-type="species" reg="ebejeri">ebejeri</tp:taxon-name-part></tp:taxon-name></italic> sp. nov., male terminalia <bold>5</bold> ventral view <bold>6</bold> dorsal view <bold>7</bold> lateral view.</p></caption><graphic xmlns:xlink="http://www.w3.org/1999/xlink" xlink:href="zookeys-1197-215_article-118503__-g004.jpg" position="float" orientation="portrait" xlink:type="simple" id="oo_1027372.jpg"><uri content-type="original_file" xlink:type="simple">https://binary.pensoft.net/fig/1027372</uri></graphic></fig><p><bold>Female.</bold> Unknown.</p></tp:treatment-sec><tp:treatment-sec sec-type="etymology" id="SECID0EX1AE"><title>Etymology.</title><p>Named for Dr Martin Ebejer, who collected the first known specimen.</p></tp:treatment-sec><ref-list><ref id="B1"><mixed-citation xmlns:xlink="http://www.w3.org/1999/xlink" xlink:type="simple"><person-group><name name-style="western"><surname>Banamar</surname><given-names>O</given-names></name><name name-style="western"><surname>Chandler</surname><given-names>PJ</given-names></name><name name-style="western"><surname>Driauach</surname><given-names>O</given-names></name><name name-style="western"><surname>Belqat</surname><given-names>B</given-names></name></person-group> (<year>2020</year>) <article-title>New faunistic records of the family <tp:taxon-name><tp:taxon-name-part taxon-name-part-type="family">Mycetophilidae</tp:taxon-name-part></tp:taxon-name> (<tp:taxon-name><tp:taxon-name-part taxon-name-part-type="class">Insecta</tp:taxon-name-part></tp:taxon-name>, <tp:taxon-name><tp:taxon-name-part taxon-name-part-type="order">Diptera</tp:taxon-name-part></tp:taxon-name>) from Morocco.</article-title><source>ZooKeys</source><volume>934</volume>: <fpage>93</fpage>–<lpage>110</lpage>. <ext-link xlink:href="10.3897/zookeys.934.49157" ext-link-type="doi" xlink:type="simple">https://doi.org/10.3897/zookeys.934.49157</ext-link></mixed-citation></ref></ref-list></tp:taxon-treatment>
