# Supplementary material for: ﻿New species and other new records of the family Mycetophilidae (Insecta, Diptera) from Morocco
Source: Zookeys. 2024 Apr 17;1197:215–36. doi: 10.3897/zookeys.1197.118503 (PMC11043652; doi:10.3897/zookeys.1197.118503)
Supplement: XML Treatment for Leia arcana [file zookeys.1197.118503-treatment4.xml]

<!DOCTYPE tp:taxon-treatment
  PUBLIC "-//TaxonX//DTD Taxonomic Treatment Publishing DTD v0 20100105//EN" "tax-treatment-NSO.dtd">
<tp:taxon-treatment xmlns:tp="http://www.plazi.org/taxpub"><tp:treatment-meta><kwd-group><label>Taxon classification</label><kwd>
                <named-content content-type="kingdom">Animalia</named-content>
              </kwd><kwd>
                <named-content content-type="order">Diptera</named-content>
              </kwd><kwd>
                <named-content content-type="family">Mycetophilidae</named-content>
              </kwd></kwd-group><mixed-citation publication-type="journal"><person-group><name><surname>El Mouden</surname><given-names>Mohamed Amin</given-names></name><name><surname>Chandler</surname><given-names>Peter J.</given-names></name><name><surname>Driauach</surname><given-names>Ouafaa</given-names></name><name><surname>Banamar</surname><given-names>Ouarda</given-names></name><name><surname>Saidoun</surname><given-names>Imane</given-names></name><name><surname>Akarid</surname><given-names>Abdellatif</given-names></name><name><surname>Aattouch</surname><given-names>Khalid</given-names></name><name><surname>Belqat</surname><given-names>Boutaïna</given-names></name></person-group><article-title>﻿New species and other new records of the family <tp:taxon-name><tp:taxon-name-part taxon-name-part-type="family">Mycetophilidae</tp:taxon-name-part></tp:taxon-name> (<tp:taxon-name><tp:taxon-name-part taxon-name-part-type="class">Insecta</tp:taxon-name-part></tp:taxon-name>, <tp:taxon-name><tp:taxon-name-part taxon-name-part-type="order">Diptera</tp:taxon-name-part></tp:taxon-name>) from Morocco</article-title><source>Zookeys</source><day>17</day><month>04</month><year>2024</year><volume>1197</volume><fpage>215</fpage><lpage>236</lpage><pub-id pub-id-type="doi">10.3897/zookeys.1197.118503</pub-id></mixed-citation></tp:treatment-meta><tp:nomenclature><label>﻿</label><tp:taxon-name>
              <object-id xmlns:xlink="http://www.w3.org/1999/xlink" content-type="arpha" xlink:type="simple">03062551-BE71-5AFF-87FC-932720F2F9A0</object-id>
              <tp:taxon-name-part taxon-name-part-type="genus" reg="Leia">Leia</tp:taxon-name-part>
              <tp:taxon-name-part taxon-name-part-type="species" reg="arcana">arcana</tp:taxon-name-part>
              <object-id xmlns:xlink="http://www.w3.org/1999/xlink" content-type="zoobank" xlink:type="simple">https://zoobank.org/46D501E8-0AEA-4D5E-841A-0A40BC967CFB</object-id>
            </tp:taxon-name><tp:taxon-authority>Chandler, Belqat &amp; Driauach</tp:taxon-authority><tp:taxon-status xmlns:xlink="http://www.w3.org/1999/xlink" xlink:type="simple">sp. nov.</tp:taxon-status></tp:nomenclature><tp:treatment-sec sec-type="type material" id="SECID0EWAAG"><title>Type material.</title><p><bold><italic>Holotype</italic>.</bold> Morocco – <bold>Rif Region</bold> • ♂ (mounted in DMHF from alcohol, terminalia on a slide); Aïn El Maounzil; 3/II/2020; B. Belqat and O. Driauach leg; collected using sweep net; <named-content xmlns:xlink="http://www.w3.org/1999/xlink" content-type="dwc:institutional_code" xlink:title="Natural History Museum, London" xlink:href="http://grbio.org/institution/natural-history-museum-london" xlink:type="simple">NHMUK</named-content>. <bold><italic>Paratypes.</italic></bold> Morocco – <bold>Rif Region</bold> • 3♂♂; Aïn Sidi Brahim Ben Arrif; 25/IV/2014. B. Belqat and O. Driauach leg; collected using sweep net; <abbrev xmlns:xlink="http://www.w3.org/1999/xlink" xlink:title="Department of Biology, Faculty of Sciences of Tétouan, Abdelmalek Essaâdi University" id="ABBRID0EMBAG" xlink:type="simple">UAE-FST</abbrev> R14/2401 • 1♂; Maison forestière, Talassemtane; 17/VI/2014; B. Belqat and O. Driauach leg; collected using sweep net; <abbrev xmlns:xlink="http://www.w3.org/1999/xlink" xlink:title="Department of Biology, Faculty of Sciences of Tétouan, Abdelmalek Essaâdi University" id="ABBRID0EQBAG" xlink:type="simple">UAE-FST</abbrev> R142402 • 1♂; Aïn El Ma Bared; 25/XII/2015; B. Belqat and O. Driauach leg; collected using sweep net; <abbrev xmlns:xlink="http://www.w3.org/1999/xlink" xlink:title="Department of Biology, Faculty of Sciences of Tétouan, Abdelmalek Essaâdi University" id="ABBRID0EUBAG" xlink:type="simple">UAE-FST</abbrev> R15/2403 • 1♂; Bab El Karne; 25/XII/2015; B. Belqat and O. Driauach leg; collected using sweep net; <abbrev xmlns:xlink="http://www.w3.org/1999/xlink" xlink:title="Department of Biology, Faculty of Sciences of Tétouan, Abdelmalek Essaâdi University" id="ABBRID0EYBAG" xlink:type="simple">UAE-FST</abbrev> R15/2404 • 1♂; Daya Mtahen; 23/III/2021; B. Belqat and O. Driauach leg; collected using sweep net; <abbrev xmlns:xlink="http://www.w3.org/1999/xlink" xlink:title="Department of Biology, Faculty of Sciences of Tétouan, Abdelmalek Essaâdi University" id="ABBRID0E3BAG" xlink:type="simple">UAE-FST</abbrev> R21/2405.</p></tp:treatment-sec><tp:treatment-sec sec-type="material" id="SECID0EACAG"><title>Other material.</title><p>Morocco – <bold>Rif Region</bold> • 1♀; Aïn Sidi Brahim Ben Arrif; 25/IV/2014; B. Belqat and O. Driauach leg; collected using sweep net; <abbrev xmlns:xlink="http://www.w3.org/1999/xlink" xlink:title="Department of Biology, Faculty of Sciences of Tétouan, Abdelmalek Essaâdi University" id="ABBRID0EICAG" xlink:type="simple">UAE-FST</abbrev> R14/2406. – <bold>Middle Atlas Region</bold> • 1♀; Forêt–3.5 km S. Azrou; cedar forest; 8/V/2012; M.J. Ebejer leg; collected using sweep net; <named-content xmlns:xlink="http://www.w3.org/1999/xlink" content-type="dwc:institutional_code" xlink:title="Natural History Museum, London" xlink:href="http://grbio.org/institution/natural-history-museum-london" xlink:type="simple">NHMUK</named-content>.</p><p>This species was collected mostly in environments of aquatic ecosystems such as springs (Aïn) and ponds (Daya), but also in forest environments.</p></tp:treatment-sec><tp:treatment-sec sec-type="diagnosis" id="SECID0ETCAG"><title>Diagnosis.</title><p>The most obvious differences in the male terminalia from <italic><tp:taxon-name><tp:taxon-name-part taxon-name-part-type="genus" reg="Leia">L.</tp:taxon-name-part><tp:taxon-name-part taxon-name-part-type="species" reg="bimaculata">bimaculata</tp:taxon-name-part></tp:taxon-name></italic> (Figs <xref ref-type="fig" rid="F6">10</xref>, <xref ref-type="fig" rid="F7">13</xref>, <xref ref-type="fig" rid="F8">16</xref>) are that the apical part of the gonostylus is shorter and thicker, and the adjacent ventral lobe of the gonocoxites is broader basally (arrowed in Fig. <xref ref-type="fig" rid="F8">15</xref> of <italic><tp:taxon-name><tp:taxon-name-part taxon-name-part-type="genus" reg="Leia">L.</tp:taxon-name-part><tp:taxon-name-part taxon-name-part-type="species" reg="arcana">arcana</tp:taxon-name-part></tp:taxon-name></italic> and in Fig. <xref ref-type="fig" rid="F8">16</xref> of <italic><tp:taxon-name><tp:taxon-name-part taxon-name-part-type="genus" reg="Leia">L.</tp:taxon-name-part><tp:taxon-name-part taxon-name-part-type="species" reg="bimaculata">bimaculata</tp:taxon-name-part></tp:taxon-name></italic> for comparison). In these respects, <italic><tp:taxon-name><tp:taxon-name-part taxon-name-part-type="genus" reg="Leia">L.</tp:taxon-name-part><tp:taxon-name-part taxon-name-part-type="species" reg="arcana">arcana</tp:taxon-name-part></tp:taxon-name></italic> resembles these structures in the figures of <italic><tp:taxon-name><tp:taxon-name-part taxon-name-part-type="genus" reg="Leia">L.</tp:taxon-name-part><tp:taxon-name-part taxon-name-part-type="species" reg="montanosilvatica">montanosilvatica</tp:taxon-name-part></tp:taxon-name></italic> Zaitzev, 1994, described from Kyrgyzstan (<xref ref-type="bibr" rid="B15">Zaitzev 1994</xref>). However, <italic><tp:taxon-name><tp:taxon-name-part taxon-name-part-type="genus" reg="Leia">L.</tp:taxon-name-part><tp:taxon-name-part taxon-name-part-type="species" reg="montanosilvatica">montanosilvatica</tp:taxon-name-part></tp:taxon-name></italic> is said to have unmarked wings, so <italic><tp:taxon-name><tp:taxon-name-part taxon-name-part-type="genus" reg="Leia">L.</tp:taxon-name-part><tp:taxon-name-part taxon-name-part-type="species" reg="arcana">arcana</tp:taxon-name-part></tp:taxon-name></italic> is considered a distinct species pending further revision of this genus.</p><p><italic><tp:taxon-name><tp:taxon-name-part taxon-name-part-type="genus" reg="Leia">Leia</tp:taxon-name-part><tp:taxon-name-part taxon-name-part-type="species" reg="beckeri">beckeri</tp:taxon-name-part></tp:taxon-name></italic> is similar in colour to <italic><tp:taxon-name><tp:taxon-name-part taxon-name-part-type="genus" reg="Leia">L.</tp:taxon-name-part><tp:taxon-name-part taxon-name-part-type="species" reg="arcana">arcana</tp:taxon-name-part></tp:taxon-name></italic>; in examined specimens of <italic><tp:taxon-name><tp:taxon-name-part taxon-name-part-type="genus" reg="Leia">L.</tp:taxon-name-part><tp:taxon-name-part taxon-name-part-type="species" reg="beckeri">beckeri</tp:taxon-name-part></tp:taxon-name></italic>, the dark-brown thoracic stripes are more sharply contrasted with the yellow sides and humeral area of the mesonotum than in <italic><tp:taxon-name><tp:taxon-name-part taxon-name-part-type="genus" reg="Leia">L.</tp:taxon-name-part><tp:taxon-name-part taxon-name-part-type="species" reg="arcana">arcana</tp:taxon-name-part></tp:taxon-name></italic>, and the pleura and abdomen are all dark brown. The marking over r-m may sometimes be faint in <italic><tp:taxon-name><tp:taxon-name-part taxon-name-part-type="genus" reg="Leia">L.</tp:taxon-name-part><tp:taxon-name-part taxon-name-part-type="species" reg="beckeri">beckeri</tp:taxon-name-part></tp:taxon-name></italic>, but it differs in the preapical wing marking being situated closer to the tip of vein R<sub>1</sub> than in the other Moroccan species and well before the tip of cell r<sub>1</sub>. The male terminalia of <italic><tp:taxon-name><tp:taxon-name-part taxon-name-part-type="genus" reg="Leia">L.</tp:taxon-name-part><tp:taxon-name-part taxon-name-part-type="species" reg="beckeri">beckeri</tp:taxon-name-part></tp:taxon-name></italic> (Figs <xref ref-type="fig" rid="F6">11</xref>, <xref ref-type="fig" rid="F7">14</xref>, <xref ref-type="fig" rid="F8">17</xref>) are also similar to this group of the genus; the gonostylus is constructed similar to <italic><tp:taxon-name><tp:taxon-name-part taxon-name-part-type="genus" reg="Leia">L.</tp:taxon-name-part><tp:taxon-name-part taxon-name-part-type="species" reg="bimaculata">bimaculata</tp:taxon-name-part></tp:taxon-name></italic> and <italic><tp:taxon-name><tp:taxon-name-part taxon-name-part-type="genus" reg="Leia">L.</tp:taxon-name-part><tp:taxon-name-part taxon-name-part-type="species" reg="arcana">arcana</tp:taxon-name-part></tp:taxon-name></italic>, with the apical part intermediate in thickness between these species, but there is a slender tapered process ventral and external to the gonostylus (arrowed in Fig. <xref ref-type="fig" rid="F8">17</xref>), and the ventral lobe of the gonocoxites is broadly rounded and not apically produced as in these other species.</p><p>The females of these three species are similar in the structure of the ovipositor (Figs <xref ref-type="fig" rid="F9">18–20</xref>), but they evidently differ in the form in lateral view of the upper margin of sternite 8, which is more rounded in <italic><tp:taxon-name><tp:taxon-name-part taxon-name-part-type="genus" reg="Leia">L.</tp:taxon-name-part><tp:taxon-name-part taxon-name-part-type="species" reg="bimaculata">bimaculata</tp:taxon-name-part></tp:taxon-name></italic>, straighter and slightly emarginate in <italic><tp:taxon-name><tp:taxon-name-part taxon-name-part-type="genus" reg="Leia">L.</tp:taxon-name-part><tp:taxon-name-part taxon-name-part-type="species" reg="arcana">arcana</tp:taxon-name-part></tp:taxon-name></italic>, and with a more distinct emargination in <italic><tp:taxon-name><tp:taxon-name-part taxon-name-part-type="genus" reg="Leia">L.</tp:taxon-name-part><tp:taxon-name-part taxon-name-part-type="species" reg="beckeri">beckeri</tp:taxon-name-part></tp:taxon-name></italic>.</p></tp:treatment-sec><tp:treatment-sec sec-type="description" id="SECID0ETKAG"><title>Description.</title><p><bold>Male.</bold> Wing length 4–4.5 mm. <bold><italic>Coloration.</italic></bold> Mainly shining black or dark brown with yellow markings. Head black; antenna with scape and pedicel yellow, flagellum dark brown. Mesonotum bearing three almost fused shining dark brown stripes (separated by narrow yellow dorsocentral stripes), leaving the humeral area and sides yellow; scutellum dark brown dorsally, sometimes more or less yellowish at sides; propleura brownish yellow; pleura otherwise and mediotergite all dark brown. Legs yellow except for narrow dark tips to coxae and trochanters and apical eighth of hind femur. Wing clear yellowish except for brown preapical patch that extends from fore margin (including tip of cell r<sub>1</sub>) over the median fork. Haltere yellowish white. Abdomen dark brown with hind margins of tergites 2–4 and fore margins (basal third) of tergites 3–5 narrowly yellow; sternites similarly coloured or with more yellow. Terminalia yellow. <bold><italic>Head</italic></bold>. Antenna about 1.5× as long as head and thorax, with flagellomeres more than 2× as long as broad. <bold><italic>Thorax.</italic></bold> Mesonotum and scutellum with long yellow setae; laterotergite setose. <bold><italic>Legs.</italic></bold> Tibiae 2 and 3 with long yellow apical spurs, more than half as long as tarsomere 1; setulae on femora pale, on rest of legs dark; dark tibial setae, mostly longer than width of tibia: mid tibia with 2–3 d, 1 a-d, 3 a, and 2 a-v setae; hind tibia with 3–4 d and 3–4 a-d setae. <bold><italic>Wing.</italic></bold> Vein Sc ends in costa near to level of base of posterior fork, with crossvein sc-r at about its apical third. Vein R<sub>1</sub> a third to half the length of crossvein r-m, which is longer than the stem of median fork. Median fork complete. Posterior fork arises before level of base of stem of median fork, its anterior branch (M<sub>4</sub>) narrowly interrupted at its extreme base. CuP stops short beyond level of base of posterior fork. A short dark streak at base of fork of axillary veins (as in <italic><tp:taxon-name><tp:taxon-name-part taxon-name-part-type="genus" reg="Leia">L.</tp:taxon-name-part><tp:taxon-name-part taxon-name-part-type="species" reg="bimaculata">bimaculata</tp:taxon-name-part></tp:taxon-name></italic>). <bold><italic>Terminalia</italic></bold> (Figs <xref ref-type="fig" rid="F5">8</xref>, <xref ref-type="fig" rid="F5">9</xref>, <xref ref-type="fig" rid="F7">12</xref>, <xref ref-type="fig" rid="F8">15</xref>). Gonostylus comprising a single lobe, curved medially and with a small preapical incision; gonocoxites with a setose ventral lobe basal to each gonostylus that is tapered to a bluntly rounded tip (arrowed in Fig. <xref ref-type="fig" rid="F8">15</xref>).</p><fig id="F5" position="float" orientation="portrait"><object-id xmlns:xlink="http://www.w3.org/1999/xlink" content-type="doi" xlink:type="simple">10.3897/zookeys.1197.118503.figures8-9</object-id><object-id xmlns:xlink="http://www.w3.org/1999/xlink" content-type="arpha" xlink:type="simple">596B562F-87B9-5D5D-96B5-6850D00B73F3</object-id><label>Figures 8, 9.</label><caption><p><italic><tp:taxon-name><tp:taxon-name-part taxon-name-part-type="genus" reg="Leia">Leia</tp:taxon-name-part><tp:taxon-name-part taxon-name-part-type="species" reg="arcana">arcana</tp:taxon-name-part></tp:taxon-name></italic> sp. nov., male terminalia <bold>8</bold> ventral view <bold>9</bold> dorsal view.</p></caption><graphic xmlns:xlink="http://www.w3.org/1999/xlink" xlink:href="zookeys-1197-215_article-118503__-g005.jpg" position="float" orientation="portrait" xlink:type="simple" id="oo_1027373.jpg"><uri content-type="original_file" xlink:type="simple">https://binary.pensoft.net/fig/1027373</uri></graphic></fig><fig id="F6" position="float" orientation="portrait"><object-id xmlns:xlink="http://www.w3.org/1999/xlink" content-type="doi" xlink:type="simple">10.3897/zookeys.1197.118503.figures10-11</object-id><object-id xmlns:xlink="http://www.w3.org/1999/xlink" content-type="arpha" xlink:type="simple">9345C680-E630-5AFA-B685-16ECBADB6B3A</object-id><label>Figures 10, 11.</label><caption><p><italic><tp:taxon-name><tp:taxon-name-part taxon-name-part-type="genus" reg="Leia">Leia</tp:taxon-name-part></tp:taxon-name></italic> species, male terminalia, ventral view <bold>10</bold><italic><tp:taxon-name><tp:taxon-name-part taxon-name-part-type="genus" reg="Leia">L.</tp:taxon-name-part><tp:taxon-name-part taxon-name-part-type="species" reg="bimaculata">bimaculata</tp:taxon-name-part></tp:taxon-name></italic> (Meigen, 1804) <bold>11</bold><italic><tp:taxon-name><tp:taxon-name-part taxon-name-part-type="genus" reg="Leia">L.</tp:taxon-name-part><tp:taxon-name-part taxon-name-part-type="species" reg="beckeri">beckeri</tp:taxon-name-part></tp:taxon-name></italic> Landrock, 1940.</p></caption><graphic xmlns:xlink="http://www.w3.org/1999/xlink" xlink:href="zookeys-1197-215_article-118503__-g006.jpg" position="float" orientation="portrait" xlink:type="simple" id="oo_1027374.jpg"><uri content-type="original_file" xlink:type="simple">https://binary.pensoft.net/fig/1027374</uri></graphic></fig><fig id="F7" position="float" orientation="portrait"><object-id xmlns:xlink="http://www.w3.org/1999/xlink" content-type="doi" xlink:type="simple">10.3897/zookeys.1197.118503.figures12-14</object-id><object-id xmlns:xlink="http://www.w3.org/1999/xlink" content-type="arpha" xlink:type="simple">C0F56865-DDED-5B18-84BD-383DFD7D79F2</object-id><label>Figures 12–14.</label><caption><p><italic><tp:taxon-name><tp:taxon-name-part taxon-name-part-type="genus" reg="Leia">Leia</tp:taxon-name-part></tp:taxon-name></italic> species, male terminalia, lateral view <bold>12</bold><italic><tp:taxon-name><tp:taxon-name-part taxon-name-part-type="genus" reg="Leia">L.</tp:taxon-name-part><tp:taxon-name-part taxon-name-part-type="species" reg="arcana">arcana</tp:taxon-name-part></tp:taxon-name></italic> sp. nov. <bold>13</bold><italic><tp:taxon-name><tp:taxon-name-part taxon-name-part-type="genus" reg="Leia">L.</tp:taxon-name-part><tp:taxon-name-part taxon-name-part-type="species" reg="bimaculata">bimaculata</tp:taxon-name-part></tp:taxon-name></italic> (Meigen) <bold>14</bold><italic><tp:taxon-name><tp:taxon-name-part taxon-name-part-type="genus" reg="Leia">L.</tp:taxon-name-part><tp:taxon-name-part taxon-name-part-type="species" reg="beckeri">beckeri</tp:taxon-name-part></tp:taxon-name></italic> Landrock.</p></caption><graphic xmlns:xlink="http://www.w3.org/1999/xlink" xlink:href="zookeys-1197-215_article-118503__-g007.jpg" position="float" orientation="portrait" xlink:type="simple" id="oo_1027375.jpg"><uri content-type="original_file" xlink:type="simple">https://binary.pensoft.net/fig/1027375</uri></graphic></fig><fig id="F8" position="float" orientation="portrait"><object-id xmlns:xlink="http://www.w3.org/1999/xlink" content-type="doi" xlink:type="simple">10.3897/zookeys.1197.118503.figures15-17</object-id><object-id xmlns:xlink="http://www.w3.org/1999/xlink" content-type="arpha" xlink:type="simple">65D00B9C-CD38-51D2-A8D3-FC2F10BFF928</object-id><label>Figures 15–17.</label><caption><p><italic><tp:taxon-name><tp:taxon-name-part taxon-name-part-type="genus" reg="Leia">Leia</tp:taxon-name-part></tp:taxon-name></italic> species, male terminalia, ventral view of medial lobe of gonocoxite (arrowed in 15 and 16) and gonostylus <bold>15</bold><italic><tp:taxon-name><tp:taxon-name-part taxon-name-part-type="genus" reg="Leia">L.</tp:taxon-name-part><tp:taxon-name-part taxon-name-part-type="species" reg="arcana">arcana</tp:taxon-name-part></tp:taxon-name></italic> sp. nov. <bold>16</bold><italic><tp:taxon-name><tp:taxon-name-part taxon-name-part-type="genus" reg="Leia">L.</tp:taxon-name-part><tp:taxon-name-part taxon-name-part-type="species" reg="bimaculata">bimaculata</tp:taxon-name-part></tp:taxon-name></italic> (Meigen) <bold>17</bold><italic><tp:taxon-name><tp:taxon-name-part taxon-name-part-type="genus" reg="Leia">L.</tp:taxon-name-part><tp:taxon-name-part taxon-name-part-type="species" reg="beckeri">beckeri</tp:taxon-name-part></tp:taxon-name></italic> Landrock (additional process from base of gonostylus arrowed, absent in other two species; medial lobe of gonocoxites broadly rounded).</p></caption><graphic xmlns:xlink="http://www.w3.org/1999/xlink" xlink:href="zookeys-1197-215_article-118503__-g008.jpg" position="float" orientation="portrait" xlink:type="simple" id="oo_1027376.jpg"><uri content-type="original_file" xlink:type="simple">https://binary.pensoft.net/fig/1027376</uri></graphic></fig><fig id="F9" position="float" orientation="portrait"><object-id xmlns:xlink="http://www.w3.org/1999/xlink" content-type="doi" xlink:type="simple">10.3897/zookeys.1197.118503.figures18-20</object-id><object-id xmlns:xlink="http://www.w3.org/1999/xlink" content-type="arpha" xlink:type="simple">3AAF889B-D0D7-539B-A6E9-67BE6BE56A02</object-id><label>Figures 18–20.</label><caption><p><italic><tp:taxon-name><tp:taxon-name-part taxon-name-part-type="genus" reg="Leia">Leia</tp:taxon-name-part></tp:taxon-name></italic> species females, lateral view of ovipositor <bold>18</bold><italic><tp:taxon-name><tp:taxon-name-part taxon-name-part-type="genus" reg="Leia">L.</tp:taxon-name-part><tp:taxon-name-part taxon-name-part-type="species" reg="arcana">arcana</tp:taxon-name-part></tp:taxon-name></italic><bold>19</bold><italic><tp:taxon-name><tp:taxon-name-part taxon-name-part-type="genus" reg="Leia">L.</tp:taxon-name-part><tp:taxon-name-part taxon-name-part-type="species" reg="bimaculata">bimaculata</tp:taxon-name-part></tp:taxon-name></italic><bold>20</bold><italic><tp:taxon-name><tp:taxon-name-part taxon-name-part-type="genus" reg="Leia">L.</tp:taxon-name-part><tp:taxon-name-part taxon-name-part-type="species" reg="beckeri">beckeri</tp:taxon-name-part></tp:taxon-name></italic>.</p></caption><graphic xmlns:xlink="http://www.w3.org/1999/xlink" xlink:href="zookeys-1197-215_article-118503__-g009.jpg" position="float" orientation="portrait" xlink:type="simple" id="oo_1027377.jpg"><uri content-type="original_file" xlink:type="simple">https://binary.pensoft.net/fig/1027377</uri></graphic></fig><p><bold>Female. <italic>Coloration.</italic></bold> Similar to male, with scape and pedicel yellow, flagellum dark. Abdomen with segments 2–6 yellow on apical quarter; ovipositor with cerci narrow, brownish. <bold><italic>Head.</italic></bold> Antenna distinctly shorter than in male, less than length of thorax. <bold><italic>Legs.</italic></bold> Mid tibia with 3 d, 1 a-d, 3 v, and 3 p-v setae; hind tibia with 4 d, 3 a-d setae. <bold><italic>Ovipositor</italic></bold> (Fig. <xref ref-type="fig" rid="F9">18</xref>). Sternite 8 with dorsal margin in lateral view straight and cerci narrow.</p></tp:treatment-sec><tp:treatment-sec sec-type="etymology" id="SECID0EAVAG"><title>Etymology.</title><p>From Latin <italic>arcanus</italic>, meaning secret as the separation of this species was previously hidden.</p></tp:treatment-sec><tp:treatment-sec sec-type="comments" id="SECID0EIVAG"><title>Comments.</title><p>The male from Aïn El Ma Bared and the female from Azrou were listed under <italic><tp:taxon-name><tp:taxon-name-part taxon-name-part-type="genus" reg="Leia">L.</tp:taxon-name-part><tp:taxon-name-part taxon-name-part-type="species" reg="bimaculata">bimaculata</tp:taxon-name-part></tp:taxon-name></italic> by <xref ref-type="bibr" rid="B1">Banamar et al. (2020)</xref>. The female (Fig. <xref ref-type="fig" rid="F9">18</xref>) is considered conspecific with <italic><tp:taxon-name><tp:taxon-name-part taxon-name-part-type="genus" reg="Leia">L.</tp:taxon-name-part><tp:taxon-name-part taxon-name-part-type="species" reg="arcana">arcana</tp:taxon-name-part></tp:taxon-name></italic> on basis of its coloration.</p><p>
              <bold>Genus <italic><tp:taxon-name><tp:taxon-name-part taxon-name-part-type="genus" reg="Megophthalmidia">Megophthalmidia</tp:taxon-name-part></tp:taxon-name></italic> Dziedzicki, 1889</bold>
            </p><p>This genus was recognised to have a greater diversity in southern Europe than previously appreciated when six species, five of them newly described, were recorded from Greece by <xref ref-type="bibr" rid="B6">Chandler et al. (2006)</xref>. Two of these species were recorded from Sardinia by <xref ref-type="bibr" rid="B3">Chandler (2009)</xref> and one of them, <italic><tp:taxon-name><tp:taxon-name-part taxon-name-part-type="genus" reg="Megophthalmidia">M.</tp:taxon-name-part><tp:taxon-name-part taxon-name-part-type="species" reg="illyrica">illyrica</tp:taxon-name-part></tp:taxon-name></italic> Chandler, Bechev &amp; Caspers, 2006 is newly recorded here from Gibraltar (Governor’s lookout, Upper Rock, 1♂, 28/II/2010, coll. K. Bensusan and R. Gwillem). As there is also a species of this genus, <italic><tp:taxon-name><tp:taxon-name-part taxon-name-part-type="genus" reg="Megophthalmidia">M.</tp:taxon-name-part><tp:taxon-name-part taxon-name-part-type="species" reg="decora">decora</tp:taxon-name-part></tp:taxon-name></italic> (Santos Abreu, 1920), in the Canary Islands and Madeira the occurrence of the genus in Morocco was expected.</p></tp:treatment-sec><ref-list><ref id="B15"><mixed-citation xmlns:xlink="http://www.w3.org/1999/xlink" xlink:type="simple"><person-group><name name-style="western"><surname>Zaitzev</surname><given-names>AI</given-names></name></person-group> (<year>1994</year>) Fungus Gnats of the Fauna of Russia and Adjacent Regions –Part 1, Moscow, 288 pp. [In Russian]</mixed-citation></ref><ref id="B1"><mixed-citation xmlns:xlink="http://www.w3.org/1999/xlink" xlink:type="simple"><person-group><name name-style="western"><surname>Banamar</surname><given-names>O</given-names></name><name name-style="western"><surname>Chandler</surname><given-names>PJ</given-names></name><name name-style="western"><surname>Driauach</surname><given-names>O</given-names></name><name name-style="western"><surname>Belqat</surname><given-names>B</given-names></name></person-group> (<year>2020</year>) <article-title>New faunistic records of the family <tp:taxon-name><tp:taxon-name-part taxon-name-part-type="family">Mycetophilidae</tp:taxon-name-part></tp:taxon-name> (<tp:taxon-name><tp:taxon-name-part taxon-name-part-type="class">Insecta</tp:taxon-name-part></tp:taxon-name>, <tp:taxon-name><tp:taxon-name-part taxon-name-part-type="order">Diptera</tp:taxon-name-part></tp:taxon-name>) from Morocco.</article-title><source>ZooKeys</source><volume>934</volume>: <fpage>93</fpage>–<lpage>110</lpage>. <ext-link xlink:href="10.3897/zookeys.934.49157" ext-link-type="doi" xlink:type="simple">https://doi.org/10.3897/zookeys.934.49157</ext-link></mixed-citation></ref><ref id="B6"><mixed-citation xmlns:xlink="http://www.w3.org/1999/xlink" xlink:type="simple"><person-group><name name-style="western"><surname>Chandler</surname><given-names>PJ</given-names></name><name name-style="western"><surname>Bechev</surname><given-names>DN</given-names></name><name name-style="western"><surname>Caspers</surname><given-names>N</given-names></name></person-group> (<year>2006</year>) <article-title>The Fungus Gnats (<tp:taxon-name><tp:taxon-name-part taxon-name-part-type="order">Diptera</tp:taxon-name-part></tp:taxon-name>: <tp:taxon-name><tp:taxon-name-part taxon-name-part-type="family">Bolitophilidae</tp:taxon-name-part></tp:taxon-name>, <tp:taxon-name><tp:taxon-name-part taxon-name-part-type="family">Diadocidiidae</tp:taxon-name-part></tp:taxon-name>, <tp:taxon-name><tp:taxon-name-part taxon-name-part-type="family">Ditomyiidae</tp:taxon-name-part></tp:taxon-name>, <tp:taxon-name><tp:taxon-name-part taxon-name-part-type="family">Keroplatidae</tp:taxon-name-part></tp:taxon-name> and <tp:taxon-name><tp:taxon-name-part taxon-name-part-type="family">Mycetophilidae</tp:taxon-name-part></tp:taxon-name>) of Greece, its islands and Cyprus.</article-title><source>Studia Dipterologica</source><volume>12</volume>(<issue>2005</issue>): <fpage>255</fpage>–<lpage>314</lpage>.</mixed-citation></ref><ref id="B3"><mixed-citation xmlns:xlink="http://www.w3.org/1999/xlink" xlink:type="simple"><person-group><name name-style="western"><surname>Chandler</surname><given-names>PJ</given-names></name></person-group> (<year>2009</year>) <article-title>The fungus gnats (<tp:taxon-name><tp:taxon-name-part taxon-name-part-type="order">Diptera</tp:taxon-name-part></tp:taxon-name>: <tp:taxon-name><tp:taxon-name-part taxon-name-part-type="family">Bolitophilidae</tp:taxon-name-part></tp:taxon-name>, <tp:taxon-name><tp:taxon-name-part taxon-name-part-type="family">Keroplatidae</tp:taxon-name-part></tp:taxon-name>, <tp:taxon-name><tp:taxon-name-part taxon-name-part-type="family">Mycetophilidae</tp:taxon-name-part></tp:taxon-name>) of Sardinia, with description of six new species.</article-title><source>Zootaxa</source><volume>2318</volume>(<issue>1</issue>): <fpage>450</fpage>–<lpage>506</lpage>. <ext-link xlink:href="10.11646/zootaxa.2318.1.19" ext-link-type="doi" xlink:type="simple">https://doi.org/10.11646/zootaxa.2318.1.19</ext-link></mixed-citation></ref></ref-list></tp:taxon-treatment>
