# Supplementary material for: ﻿New species and other new records of the family Mycetophilidae (Insecta, Diptera) from Morocco
Source: Zookeys. 2024 Apr 17;1197:215–36. doi: 10.3897/zookeys.1197.118503 (PMC11043652; doi:10.3897/zookeys.1197.118503)
Supplement: XML Treatment for Megophthalmidia amsemlili [file zookeys.1197.118503-treatment5.xml]

<!DOCTYPE tp:taxon-treatment
  PUBLIC "-//TaxonX//DTD Taxonomic Treatment Publishing DTD v0 20100105//EN" "tax-treatment-NSO.dtd">
<tp:taxon-treatment xmlns:tp="http://www.plazi.org/taxpub"><tp:treatment-meta><kwd-group><label>Taxon classification</label><kwd>
                <named-content content-type="kingdom">Animalia</named-content>
              </kwd><kwd>
                <named-content content-type="order">Diptera</named-content>
              </kwd><kwd>
                <named-content content-type="family">Mycetophilidae</named-content>
              </kwd></kwd-group><mixed-citation publication-type="journal"><person-group><name><surname>El Mouden</surname><given-names>Mohamed Amin</given-names></name><name><surname>Chandler</surname><given-names>Peter J.</given-names></name><name><surname>Driauach</surname><given-names>Ouafaa</given-names></name><name><surname>Banamar</surname><given-names>Ouarda</given-names></name><name><surname>Saidoun</surname><given-names>Imane</given-names></name><name><surname>Akarid</surname><given-names>Abdellatif</given-names></name><name><surname>Aattouch</surname><given-names>Khalid</given-names></name><name><surname>Belqat</surname><given-names>Boutaïna</given-names></name></person-group><article-title>﻿New species and other new records of the family <tp:taxon-name><tp:taxon-name-part taxon-name-part-type="family">Mycetophilidae</tp:taxon-name-part></tp:taxon-name> (<tp:taxon-name><tp:taxon-name-part taxon-name-part-type="class">Insecta</tp:taxon-name-part></tp:taxon-name>, <tp:taxon-name><tp:taxon-name-part taxon-name-part-type="order">Diptera</tp:taxon-name-part></tp:taxon-name>) from Morocco</article-title><source>Zookeys</source><day>17</day><month>04</month><year>2024</year><volume>1197</volume><fpage>215</fpage><lpage>236</lpage><pub-id pub-id-type="doi">10.3897/zookeys.1197.118503</pub-id></mixed-citation></tp:treatment-meta><tp:nomenclature><label>﻿</label><tp:taxon-name>
              <object-id xmlns:xlink="http://www.w3.org/1999/xlink" content-type="arpha" xlink:type="simple">EB76F5A3-DDAA-51CD-9A6B-BEB96125AF9D</object-id>
              <tp:taxon-name-part taxon-name-part-type="genus" reg="Megophthalmidia">Megophthalmidia</tp:taxon-name-part>
              <tp:taxon-name-part taxon-name-part-type="species" reg="amsemlili">amsemlili</tp:taxon-name-part>
              <object-id xmlns:xlink="http://www.w3.org/1999/xlink" content-type="zoobank" xlink:type="simple">https://zoobank.org/C4EF93E3-83ED-4461-86B7-CD09F33CD522</object-id>
            </tp:taxon-name><tp:taxon-authority>Chandler, Belqat &amp; Banamar</tp:taxon-authority><tp:taxon-status xmlns:xlink="http://www.w3.org/1999/xlink" xlink:type="simple">sp. nov.</tp:taxon-status></tp:nomenclature><tp:treatment-sec sec-type="type material" id="SECID0EBZAG"><title>Type material.</title><p><bold><italic>Holotype</italic>.</bold> Morocco – <bold>Rif Region</bold> • ♂ (mounted in DMHF, terminalia on slide); Marabout Abou Bnar; 18/V/2014; B. Belqat and O. Driauach leg; collected using sweep net; <named-content xmlns:xlink="http://www.w3.org/1999/xlink" content-type="dwc:institutional_code" xlink:title="Natural History Museum, London" xlink:href="http://grbio.org/institution/natural-history-museum-london" xlink:type="simple">NHMUK</named-content>. <bold><italic>Paratypes.</italic></bold> Morocco – <bold>Rif Region</bold> • 1♂; Daya Amsemlil; 26/III/2016; B. Belqat and O. Driauach leg; collected using sweep net; <abbrev xmlns:xlink="http://www.w3.org/1999/xlink" xlink:title="Department of Biology, Faculty of Sciences of Tétouan, Abdelmalek Essaâdi University" id="ABBRID0EXZAG" xlink:type="simple">UAE-FST</abbrev> R16/2407 • 1♂; Forêt Malâab Tizimezzan; 12/V/2022; M.A. El Mouden leg; collected using sweep net; <abbrev xmlns:xlink="http://www.w3.org/1999/xlink" xlink:title="Department of Biology, Faculty of Sciences of Tétouan, Abdelmalek Essaâdi University" id="ABBRID0E2ZAG" xlink:type="simple">UAE-FST</abbrev> R22/2408 • 1♂; Pont Imezzane; 12/V/2022; M.A. El Mouden leg; collected using sweep net; <abbrev xmlns:xlink="http://www.w3.org/1999/xlink" xlink:title="Department of Biology, Faculty of Sciences of Tétouan, Abdelmalek Essaâdi University" id="ABBRID0E6ZAG" xlink:type="simple">UAE-FST</abbrev> R22/2409 • 1♂; Route vers Abou Bnar; 12/V/2022; M.A. El Mouden leg; collected using sweep net; <abbrev xmlns:xlink="http://www.w3.org/1999/xlink" xlink:title="Department of Biology, Faculty of Sciences of Tétouan, Abdelmalek Essaâdi University" id="ABBRID0ED1AG" xlink:type="simple">UAE-FST</abbrev> R22/2410 • 1♂; Forêt Azilane; 13/V/2022; M.A. El Mouden leg; collected using sweep net; <abbrev xmlns:xlink="http://www.w3.org/1999/xlink" xlink:title="Department of Biology, Faculty of Sciences of Tétouan, Abdelmalek Essaâdi University" id="ABBRID0EH1AG" xlink:type="simple">UAE-FST</abbrev> R22/2411 • 1♂; Daya Mtahen; 5/VI/2022; B. Belqat, M.A. El Mouden and O. Driauach leg; collected using sweep net; <abbrev xmlns:xlink="http://www.w3.org/1999/xlink" xlink:title="Department of Biology, Faculty of Sciences of Tétouan, Abdelmalek Essaâdi University" id="ABBRID0EL1AG" xlink:type="simple">UAE-FST</abbrev> R22/2412. – <bold>Middle Atlas Region</bold> • 1♂; Oued Taourirt; 20/V/2022; M.A. El Mouden leg; collected using sweep net; <abbrev xmlns:xlink="http://www.w3.org/1999/xlink" xlink:title="Department of Biology, Faculty of Sciences of Tétouan, Abdelmalek Essaâdi University" id="ABBRID0ER1AG" xlink:type="simple">UAE-FST</abbrev> MA22/2401. <bold><italic>Other material.</italic></bold> Morocco – <bold>Rif Region</bold> • 1♀; Daya Amsemlil; 23/IV/2016; B. Belqat and O. Driauach leg; collected using sweep net; <abbrev xmlns:xlink="http://www.w3.org/1999/xlink" xlink:title="Department of Biology, Faculty of Sciences of Tétouan, Abdelmalek Essaâdi University" id="ABBRID0E11AG" xlink:type="simple">UAE-FST</abbrev> R16/2413. – <bold>Atlantic Plain Region</bold> • 1♀; Sidi Yahya El Gharb; 25/IV/2015; B. Belqat and O. Driauach leg; collected using sweep net; <abbrev xmlns:xlink="http://www.w3.org/1999/xlink" xlink:title="Department of Biology, Faculty of Sciences of Tétouan, Abdelmalek Essaâdi University" id="ABBRID0EA2AG" xlink:type="simple">UAE-FST</abbrev> AP15/2401.</p><p>Found in environments of protected areas (National Park of Talassemtane and Bouhachem Natural Park Project), around aquatic systems (rivers and ponds) but also in developed as well as inhabited areas.</p></tp:treatment-sec><tp:treatment-sec sec-type="diagnosis" id="SECID0EF2AG"><title>Diagnosis.</title><p>This species is similar in coloration to <italic><tp:taxon-name><tp:taxon-name-part taxon-name-part-type="genus" reg="Megophthalmidia">M.</tp:taxon-name-part><tp:taxon-name-part taxon-name-part-type="species" reg="illyrica">illyrica</tp:taxon-name-part></tp:taxon-name></italic>, and the male tergite 9 is also similar in form to that species. The structure of the terminalia is otherwise quite distinct with the gonocoxites more deeply excavated ventrally and the gonostylus differing in form, broader basally and more angular apically. Specimens examined vary in the extent to which the gonostylus is extended in situ, giving a differing appearance which might suggest that more than one species is involved but their structural details are in common as described below. To take this apparent variation in form into account three specimens have contributed to the figures as indicated.</p></tp:treatment-sec><tp:treatment-sec sec-type="description" id="SECID0EW2AG"><title>Description.</title><p><bold>Male.</bold> Wing about 2 mm. <bold><italic>Coloration.</italic></bold> Body nearly all black, with yellowish apical margins to tergites 2–4, interrupted dorsally, and there may also be very narrow yellow basal margins to tergites 3–5; sternites 2–4 all yellow. Antenna black. Palpus black at base, otherwise yellow. Legs with mid and hind coxae brownish externally, otherwise all yellow. Wing clear yellowish. Terminalia dark coloured. <bold><italic>Head.</italic></bold> Antenna a little longer than head and thorax together, with flagellomeres at least as long as broad: flagellomeres 1 and 2 quadrate, other flagellomeres a little longer than broad. <bold><italic>Legs.</italic></bold> [Only one fore leg, femur, and part of tibia of one mid leg, and both hind legs are present in the holotype; paratypes are all missing one or more legs]. Mid tibia and hind tibia with rows of anterior and dorsal setae, all shorter than tibial width, the dorsal setae on hind tibia denser and occupying most of its length. Tibial spurs 1: 2: 2, yellow, the longer spurs on each about two-thirds length of first tarsomere. <bold><italic>Wing.</italic></bold> Radial veins and crossvein r-m with setulae, fork veins and their stems bare. Vein R<sub>1</sub> a little longer than r-m, median stem about twice length of r-m. Base of posterior fork level with or just beyond base of stem of median fork, its branches widely divergent from base. Costa extends about 0.6 distance from R<sub>4+5</sub> to M<sub>1</sub>. <bold><italic>Terminalia</italic></bold> (Figs <xref ref-type="fig" rid="F10">21</xref>–<xref ref-type="fig" rid="F11">26</xref>). Small. Tergite 9 comprising apically pointed lateral lobes, connected by a narrow bridge to a prominent bilobed median process bearing cerci; each cercus with a ventrally directed tapered lobe with a row of long setae; gonocoxites with broad and deep medial excavation ventrally, dorsally produced medially on each side into a bifid process (arrowed in Figs <xref ref-type="fig" rid="F11">24</xref>, <xref ref-type="fig" rid="F11">26</xref>) with each lobe with a short terminal spine. Gonostylus (arrowed in Figs <xref ref-type="fig" rid="F11">25</xref>, <xref ref-type="fig" rid="F11">26</xref>) broad and bare basally, sharply narrowed to an angular apical part bearing some long setae and a short terminal tooth-like spine.</p><fig id="F10" position="float" orientation="portrait"><object-id xmlns:xlink="http://www.w3.org/1999/xlink" content-type="doi" xlink:type="simple">10.3897/zookeys.1197.118503.figures21-22</object-id><object-id xmlns:xlink="http://www.w3.org/1999/xlink" content-type="arpha" xlink:type="simple">7AFD2CB0-8B15-57D9-A29C-D5EA207A47C5</object-id><label>Figures 21, 22.</label><caption><p><italic><tp:taxon-name><tp:taxon-name-part taxon-name-part-type="genus" reg="Megophthalmidia">Megophthalmidia</tp:taxon-name-part><tp:taxon-name-part taxon-name-part-type="species" reg="amsemlili">amsemlili</tp:taxon-name-part></tp:taxon-name></italic> sp. nov., male terminalia, paratype from Pont Imezzane <bold>21</bold> ventral view <bold>22</bold> dorsal view.</p></caption><graphic xmlns:xlink="http://www.w3.org/1999/xlink" xlink:href="zookeys-1197-215_article-118503__-g010.jpg" position="float" orientation="portrait" xlink:type="simple" id="oo_1027378.jpg"><uri content-type="original_file" xlink:type="simple">https://binary.pensoft.net/fig/1027378</uri></graphic></fig><fig id="F11" position="float" orientation="portrait"><object-id xmlns:xlink="http://www.w3.org/1999/xlink" content-type="doi" xlink:type="simple">10.3897/zookeys.1197.118503.figures23-26</object-id><object-id xmlns:xlink="http://www.w3.org/1999/xlink" content-type="arpha" xlink:type="simple">3665F5E1-C2AE-50B7-AE3A-EACBA1D64F23</object-id><label>Figures 23–26.</label><caption><p><italic><tp:taxon-name><tp:taxon-name-part taxon-name-part-type="genus" reg="Megophthalmidia">Megophthalmidia</tp:taxon-name-part><tp:taxon-name-part taxon-name-part-type="species" reg="amsemlili">amsemlili</tp:taxon-name-part></tp:taxon-name></italic> sp. nov., male terminalia <bold>23</bold> lateral view <bold>24</bold> dorsal view with tergite 9 (lower arrow) and gonocoxal margin (upper arrow) <bold>25</bold> ventral view, gonostylus (arrowed) extended posteriorly <bold>26</bold> ventral view, gonostylus (lower arrow) deflected internally, gonocoxal margin upper arrow <bold>23–25</bold> paratype from Oued Taourirt <bold>26</bold> holotype.</p></caption><graphic xmlns:xlink="http://www.w3.org/1999/xlink" xlink:href="zookeys-1197-215_article-118503__-g011.jpg" position="float" orientation="portrait" xlink:type="simple" id="oo_1027379.jpg"><uri content-type="original_file" xlink:type="simple">https://binary.pensoft.net/fig/1027379</uri></graphic></fig><p><bold>Female.</bold> Those listed under other material, with coloration as in male, and with flagellomeres similar to male, are considered likely to be conspecific.</p></tp:treatment-sec><tp:treatment-sec sec-type="etymology" id="SECID0EP6AG"><title>Etymology.</title><p>Named for the locality Daya Amsemlil, where both <italic><tp:taxon-name><tp:taxon-name-part taxon-name-part-type="genus" reg="Megophthalmidia">Megophthalmidia</tp:taxon-name-part></tp:taxon-name></italic> species recorded here and the new species of <italic><tp:taxon-name><tp:taxon-name-part taxon-name-part-type="genus" reg="Mycomya">Mycomya</tp:taxon-name-part></tp:taxon-name></italic> described below were collected.</p></tp:treatment-sec><tp:treatment-sec sec-type="comments" id="SECID0EDABG"><title>Comments.</title><p>This is evidently a widespread species in Morocco.</p></tp:treatment-sec></tp:taxon-treatment>
