# Supplementary material for: ﻿New species and other new records of the family Mycetophilidae (Insecta, Diptera) from Morocco
Source: Zookeys. 2024 Apr 17;1197:215–36. doi: 10.3897/zookeys.1197.118503 (PMC11043652; doi:10.3897/zookeys.1197.118503)
Supplement: XML Treatment for Megophthalmidia ionica [file zookeys.1197.118503-treatment6.xml]

<!DOCTYPE tp:taxon-treatment
  PUBLIC "-//TaxonX//DTD Taxonomic Treatment Publishing DTD v0 20100105//EN" "tax-treatment-NSO.dtd">
<tp:taxon-treatment xmlns:tp="http://www.plazi.org/taxpub"><tp:treatment-meta><kwd-group><label>Taxon classification</label><kwd>
                <named-content content-type="kingdom">Animalia</named-content>
              </kwd><kwd>
                <named-content content-type="order">Diptera</named-content>
              </kwd><kwd>
                <named-content content-type="family">Mycetophilidae</named-content>
              </kwd></kwd-group><mixed-citation publication-type="journal"><person-group><name><surname>El Mouden</surname><given-names>Mohamed Amin</given-names></name><name><surname>Chandler</surname><given-names>Peter J.</given-names></name><name><surname>Driauach</surname><given-names>Ouafaa</given-names></name><name><surname>Banamar</surname><given-names>Ouarda</given-names></name><name><surname>Saidoun</surname><given-names>Imane</given-names></name><name><surname>Akarid</surname><given-names>Abdellatif</given-names></name><name><surname>Aattouch</surname><given-names>Khalid</given-names></name><name><surname>Belqat</surname><given-names>Boutaïna</given-names></name></person-group><article-title>﻿New species and other new records of the family <tp:taxon-name><tp:taxon-name-part taxon-name-part-type="family">Mycetophilidae</tp:taxon-name-part></tp:taxon-name> (<tp:taxon-name><tp:taxon-name-part taxon-name-part-type="class">Insecta</tp:taxon-name-part></tp:taxon-name>, <tp:taxon-name><tp:taxon-name-part taxon-name-part-type="order">Diptera</tp:taxon-name-part></tp:taxon-name>) from Morocco</article-title><source>Zookeys</source><day>17</day><month>04</month><year>2024</year><volume>1197</volume><fpage>215</fpage><lpage>236</lpage><pub-id pub-id-type="doi">10.3897/zookeys.1197.118503</pub-id></mixed-citation></tp:treatment-meta><tp:nomenclature><label>﻿</label><tp:taxon-name>
              <object-id xmlns:xlink="http://www.w3.org/1999/xlink" content-type="arpha" xlink:type="simple">27D624BB-1DFF-5A3E-926C-6F34D9BCA1ED</object-id>
              <tp:taxon-name-part taxon-name-part-type="genus" reg="Megophthalmidia">Megophthalmidia</tp:taxon-name-part>
              <tp:taxon-name-part taxon-name-part-type="species" reg="ionica">ionica</tp:taxon-name-part>
            </tp:taxon-name><tp:taxon-authority>Chandler, Bechev &amp; Caspers, 2006</tp:taxon-authority></tp:nomenclature><tp:treatment-sec sec-type="New records" id="SECID0EMBBG"><title>New records.</title><p>Morocco – <bold>Rif Region</bold> • 1♂; Daya Amsemlil; 28/II/2015; B. Belqat and O. Driauach leg; collected using sweep net; <abbrev xmlns:xlink="http://www.w3.org/1999/xlink" xlink:title="Department of Biology, Faculty of Sciences of Tétouan, Abdelmalek Essaâdi University" id="ABBRID0EUBBG" xlink:type="simple">UAE-FST</abbrev> R15/2443 • 1♂; Forêt Bouhachem st. 1; 5/V/2022; B. Belqat, M.A. El Mouden and O. Driauach leg; collected using sweep net; <abbrev xmlns:xlink="http://www.w3.org/1999/xlink" xlink:title="Department of Biology, Faculty of Sciences of Tétouan, Abdelmalek Essaâdi University" id="ABBRID0EYBBG" xlink:type="simple">UAE-FST</abbrev> R22/2444 • 1♂; Daya Mtahen; 5/VI/2022; B. Belqat, M.A. El Mouden and O. Driauach leg; collected using sweep net; <abbrev xmlns:xlink="http://www.w3.org/1999/xlink" xlink:title="Department of Biology, Faculty of Sciences of Tétouan, Abdelmalek Essaâdi University" id="ABBRID0E3BBG" xlink:type="simple">UAE-FST</abbrev> R22/2445.</p></tp:treatment-sec><tp:treatment-sec sec-type="comments" id="SECID0EACBG"><title>Comments.</title><p>This species was described from Greece (<xref ref-type="bibr" rid="B6">Chandler et al. 2006</xref>), later recorded from Sardinia (<xref ref-type="bibr" rid="B3">Chandler 2009</xref>), and has most recently been identified from Corsica. It is similar in coloration and most structural characters to <italic><tp:taxon-name><tp:taxon-name-part taxon-name-part-type="genus" reg="Megophthalmidia">M.</tp:taxon-name-part><tp:taxon-name-part taxon-name-part-type="species" reg="amsemlili">amsemlili</tp:taxon-name-part></tp:taxon-name></italic> and <italic><tp:taxon-name><tp:taxon-name-part taxon-name-part-type="genus" reg="Megophthalmidia">M.</tp:taxon-name-part><tp:taxon-name-part taxon-name-part-type="species" reg="illyrica">illyrica</tp:taxon-name-part></tp:taxon-name></italic>. The terminalia (Figs <xref ref-type="fig" rid="F12">27–29</xref>) are, however, quite distinct in structure. The antenna is shorter than in <italic><tp:taxon-name><tp:taxon-name-part taxon-name-part-type="genus" reg="Megophthalmidia">M.</tp:taxon-name-part><tp:taxon-name-part taxon-name-part-type="species" reg="amsemlili">amsemlili</tp:taxon-name-part></tp:taxon-name></italic> and <italic><tp:taxon-name><tp:taxon-name-part taxon-name-part-type="genus" reg="Megophthalmidia">M.</tp:taxon-name-part><tp:taxon-name-part taxon-name-part-type="species" reg="illyrica">illyrica</tp:taxon-name-part></tp:taxon-name></italic>; the flagellomeres, except the terminal one, are distinctly shorter than broad, and this character also enables females to be separated from those of <italic><tp:taxon-name><tp:taxon-name-part taxon-name-part-type="genus" reg="Megophthalmidia">M.</tp:taxon-name-part><tp:taxon-name-part taxon-name-part-type="species" reg="amsemlili">amsemlili</tp:taxon-name-part></tp:taxon-name></italic> and <italic><tp:taxon-name><tp:taxon-name-part taxon-name-part-type="genus" reg="Megophthalmidia">M.</tp:taxon-name-part><tp:taxon-name-part taxon-name-part-type="species" reg="illyrica">illyrica</tp:taxon-name-part></tp:taxon-name></italic>. New to North Africa.</p><fig id="F12" position="float" orientation="portrait"><object-id xmlns:xlink="http://www.w3.org/1999/xlink" content-type="doi" xlink:type="simple">10.3897/zookeys.1197.118503.figures27-29</object-id><object-id xmlns:xlink="http://www.w3.org/1999/xlink" content-type="arpha" xlink:type="simple">E3A97E09-ADBC-53EC-BB3D-F6ACDAF5C040</object-id><label>Figures 27–29.</label><caption><p><italic><tp:taxon-name><tp:taxon-name-part taxon-name-part-type="genus" reg="Megophthalmidia">Megophthalmidia</tp:taxon-name-part><tp:taxon-name-part taxon-name-part-type="species" reg="ionica">ionica</tp:taxon-name-part></tp:taxon-name></italic> Chandler, Bechev &amp; Caspers, male terminalia <bold>27</bold> ventral view <bold>28</bold> dorsal view <bold>29</bold> lateral view.</p></caption><graphic xmlns:xlink="http://www.w3.org/1999/xlink" xlink:href="zookeys-1197-215_article-118503__-g012.jpg" position="float" orientation="portrait" xlink:type="simple" id="oo_1027380.jpg"><uri content-type="original_file" xlink:type="simple">https://binary.pensoft.net/fig/1027380</uri></graphic></fig></tp:treatment-sec><ref-list><ref id="B6"><mixed-citation xmlns:xlink="http://www.w3.org/1999/xlink" xlink:type="simple"><person-group><name name-style="western"><surname>Chandler</surname><given-names>PJ</given-names></name><name name-style="western"><surname>Bechev</surname><given-names>DN</given-names></name><name name-style="western"><surname>Caspers</surname><given-names>N</given-names></name></person-group> (<year>2006</year>) <article-title>The Fungus Gnats (<tp:taxon-name><tp:taxon-name-part taxon-name-part-type="order">Diptera</tp:taxon-name-part></tp:taxon-name>: <tp:taxon-name><tp:taxon-name-part taxon-name-part-type="family">Bolitophilidae</tp:taxon-name-part></tp:taxon-name>, <tp:taxon-name><tp:taxon-name-part taxon-name-part-type="family">Diadocidiidae</tp:taxon-name-part></tp:taxon-name>, <tp:taxon-name><tp:taxon-name-part taxon-name-part-type="family">Ditomyiidae</tp:taxon-name-part></tp:taxon-name>, <tp:taxon-name><tp:taxon-name-part taxon-name-part-type="family">Keroplatidae</tp:taxon-name-part></tp:taxon-name> and <tp:taxon-name><tp:taxon-name-part taxon-name-part-type="family">Mycetophilidae</tp:taxon-name-part></tp:taxon-name>) of Greece, its islands and Cyprus.</article-title><source>Studia Dipterologica</source><volume>12</volume>(<issue>2005</issue>): <fpage>255</fpage>–<lpage>314</lpage>.</mixed-citation></ref><ref id="B3"><mixed-citation xmlns:xlink="http://www.w3.org/1999/xlink" xlink:type="simple"><person-group><name name-style="western"><surname>Chandler</surname><given-names>PJ</given-names></name></person-group> (<year>2009</year>) <article-title>The fungus gnats (<tp:taxon-name><tp:taxon-name-part taxon-name-part-type="order">Diptera</tp:taxon-name-part></tp:taxon-name>: <tp:taxon-name><tp:taxon-name-part taxon-name-part-type="family">Bolitophilidae</tp:taxon-name-part></tp:taxon-name>, <tp:taxon-name><tp:taxon-name-part taxon-name-part-type="family">Keroplatidae</tp:taxon-name-part></tp:taxon-name>, <tp:taxon-name><tp:taxon-name-part taxon-name-part-type="family">Mycetophilidae</tp:taxon-name-part></tp:taxon-name>) of Sardinia, with description of six new species.</article-title><source>Zootaxa</source><volume>2318</volume>(<issue>1</issue>): <fpage>450</fpage>–<lpage>506</lpage>. <ext-link xlink:href="10.11646/zootaxa.2318.1.19" ext-link-type="doi" xlink:type="simple">https://doi.org/10.11646/zootaxa.2318.1.19</ext-link></mixed-citation></ref></ref-list></tp:taxon-treatment>
