# Supplementary material for: ﻿New species and other new records of the family Mycetophilidae (Insecta, Diptera) from Morocco
Source: Zookeys. 2024 Apr 17;1197:215–36. doi: 10.3897/zookeys.1197.118503 (PMC11043652; doi:10.3897/zookeys.1197.118503)
Supplement: XML Treatment for Docosia melita [file zookeys.1197.118503-treatment7.xml]

<!DOCTYPE tp:taxon-treatment
  PUBLIC "-//TaxonX//DTD Taxonomic Treatment Publishing DTD v0 20100105//EN" "tax-treatment-NSO.dtd">
<tp:taxon-treatment xmlns:tp="http://www.plazi.org/taxpub"><tp:treatment-meta><kwd-group><label>Taxon classification</label><kwd>
                <named-content content-type="kingdom">Animalia</named-content>
              </kwd><kwd>
                <named-content content-type="order">Diptera</named-content>
              </kwd><kwd>
                <named-content content-type="family">Mycetophilidae</named-content>
              </kwd></kwd-group><mixed-citation publication-type="journal"><person-group><name><surname>El Mouden</surname><given-names>Mohamed Amin</given-names></name><name><surname>Chandler</surname><given-names>Peter J.</given-names></name><name><surname>Driauach</surname><given-names>Ouafaa</given-names></name><name><surname>Banamar</surname><given-names>Ouarda</given-names></name><name><surname>Saidoun</surname><given-names>Imane</given-names></name><name><surname>Akarid</surname><given-names>Abdellatif</given-names></name><name><surname>Aattouch</surname><given-names>Khalid</given-names></name><name><surname>Belqat</surname><given-names>Boutaïna</given-names></name></person-group><article-title>﻿New species and other new records of the family <tp:taxon-name><tp:taxon-name-part taxon-name-part-type="family">Mycetophilidae</tp:taxon-name-part></tp:taxon-name> (<tp:taxon-name><tp:taxon-name-part taxon-name-part-type="class">Insecta</tp:taxon-name-part></tp:taxon-name>, <tp:taxon-name><tp:taxon-name-part taxon-name-part-type="order">Diptera</tp:taxon-name-part></tp:taxon-name>) from Morocco</article-title><source>Zookeys</source><day>17</day><month>04</month><year>2024</year><volume>1197</volume><fpage>215</fpage><lpage>236</lpage><pub-id pub-id-type="doi">10.3897/zookeys.1197.118503</pub-id></mixed-citation></tp:treatment-meta><tp:nomenclature><label>﻿</label><tp:taxon-name>
              <object-id xmlns:xlink="http://www.w3.org/1999/xlink" content-type="arpha" xlink:type="simple">08C38D77-2271-503C-A5EF-F2DF31702932</object-id>
              <tp:taxon-name-part taxon-name-part-type="genus" reg="Docosia">Docosia</tp:taxon-name-part>
              <tp:taxon-name-part taxon-name-part-type="species" reg="melita">melita</tp:taxon-name-part>
            </tp:taxon-name><tp:taxon-authority>Chandler &amp; Gatt, 2000</tp:taxon-authority></tp:nomenclature><tp:treatment-sec sec-type="New records" id="SECID0ENIBG"><title>New records.</title><p>Morocco – <bold>Rif Region</bold> • 1♂; Oued Ferda; 13/II/2013; B. Belqat and O. Driauach leg; collected using sweep net; <abbrev xmlns:xlink="http://www.w3.org/1999/xlink" xlink:title="Department of Biology, Faculty of Sciences of Tétouan, Abdelmalek Essaâdi University" id="ABBRID0EVIBG" xlink:type="simple">UAE-FST</abbrev> R13/2434 • 1♂; Oued Majjou avant source; 9/IV/2013; B. Belqat and O. Driauach leg; collected using sweep net; <abbrev xmlns:xlink="http://www.w3.org/1999/xlink" xlink:title="Department of Biology, Faculty of Sciences of Tétouan, Abdelmalek Essaâdi University" id="ABBRID0EZIBG" xlink:type="simple">UAE-FST</abbrev> R13/2435 • 6♂♂; Maison forestière, Talassemtane; 17/VI/2014; B. Belqat and O. Driauach leg; collected using sweep net; <abbrev xmlns:xlink="http://www.w3.org/1999/xlink" xlink:title="Department of Biology, Faculty of Sciences of Tétouan, Abdelmalek Essaâdi University" id="ABBRID0E4IBG" xlink:type="simple">UAE-FST</abbrev> R14/2436 • 2♂♂; Akchour; 16/IV/2016; B. Belqat and O. Driauach leg; collected using sweep net; <abbrev xmlns:xlink="http://www.w3.org/1999/xlink" xlink:title="Department of Biology, Faculty of Sciences of Tétouan, Abdelmalek Essaâdi University" id="ABBRID0EBJBG" xlink:type="simple">UAE-FST</abbrev> R16/2437 • 1♂; Oued Majjou; 5/II/2019; B. Belqat and O. Driauach leg; collected using sweep net; <abbrev xmlns:xlink="http://www.w3.org/1999/xlink" xlink:title="Department of Biology, Faculty of Sciences of Tétouan, Abdelmalek Essaâdi University" id="ABBRID0EFJBG" xlink:type="simple">UAE-FST</abbrev> R19/2438 • 2♂♂; Maison forestière, Talassemtane; 13/II/2021; B. Belqat and O. Driauach leg; collected using sweep net; <abbrev xmlns:xlink="http://www.w3.org/1999/xlink" xlink:title="Department of Biology, Faculty of Sciences of Tétouan, Abdelmalek Essaâdi University" id="ABBRID0EJJBG" xlink:type="simple">UAE-FST</abbrev> R21/2439 • 3♂♂; Oued Majjou; 6/II/2022; B. Belqat and O. Driauach leg; collected using sweep net; <abbrev xmlns:xlink="http://www.w3.org/1999/xlink" xlink:title="Department of Biology, Faculty of Sciences of Tétouan, Abdelmalek Essaâdi University" id="ABBRID0ENJBG" xlink:type="simple">UAE-FST</abbrev> R22/2440.</p></tp:treatment-sec><tp:treatment-sec sec-type="comments" id="SECID0ERJBG"><title>Comments.</title><p>This species was described from Malta and has been recorded from Greece (<xref ref-type="bibr" rid="B6">Chandler et al. 2006</xref>) and Sardinia (<xref ref-type="bibr" rid="B3">Chandler 2009</xref>). It can also be newly recorded from Gibraltar (Mediterranean steps, maquis, 1♂, 23/III/2010; Camp Bay, ruderal vegetation, 1♂, 21/III/2010, both coll. M.J. Ebejer). New to North Africa. The male terminalia of a Moroccan specimen are shown here (Figs <xref ref-type="fig" rid="F13">30</xref>, <xref ref-type="fig" rid="F13">31</xref>); the female cannot be distinguished from allied species.</p><fig id="F13" position="float" orientation="portrait"><object-id xmlns:xlink="http://www.w3.org/1999/xlink" content-type="doi" xlink:type="simple">10.3897/zookeys.1197.118503.figures30-31</object-id><object-id xmlns:xlink="http://www.w3.org/1999/xlink" content-type="arpha" xlink:type="simple">96682AC5-6D0C-5E2F-A35F-4E64D0C9A48E</object-id><label>Figures 30, 31.</label><caption><p><italic><tp:taxon-name><tp:taxon-name-part taxon-name-part-type="genus" reg="Docosia">Docosia</tp:taxon-name-part><tp:taxon-name-part taxon-name-part-type="species" reg="melita">melita</tp:taxon-name-part></tp:taxon-name></italic> Chandler &amp; Gatt, male terminalia <bold>30</bold> ventral view <bold>31</bold> dorsal view.</p></caption><graphic xmlns:xlink="http://www.w3.org/1999/xlink" xlink:href="zookeys-1197-215_article-118503__-g013.jpg" position="float" orientation="portrait" xlink:type="simple" id="oo_1027381.jpg"><uri content-type="original_file" xlink:type="simple">https://binary.pensoft.net/fig/1027381</uri></graphic></fig></tp:treatment-sec><ref-list><ref id="B6"><mixed-citation xmlns:xlink="http://www.w3.org/1999/xlink" xlink:type="simple"><person-group><name name-style="western"><surname>Chandler</surname><given-names>PJ</given-names></name><name name-style="western"><surname>Bechev</surname><given-names>DN</given-names></name><name name-style="western"><surname>Caspers</surname><given-names>N</given-names></name></person-group> (<year>2006</year>) <article-title>The Fungus Gnats (<tp:taxon-name><tp:taxon-name-part taxon-name-part-type="order">Diptera</tp:taxon-name-part></tp:taxon-name>: <tp:taxon-name><tp:taxon-name-part taxon-name-part-type="family">Bolitophilidae</tp:taxon-name-part></tp:taxon-name>, <tp:taxon-name><tp:taxon-name-part taxon-name-part-type="family">Diadocidiidae</tp:taxon-name-part></tp:taxon-name>, <tp:taxon-name><tp:taxon-name-part taxon-name-part-type="family">Ditomyiidae</tp:taxon-name-part></tp:taxon-name>, <tp:taxon-name><tp:taxon-name-part taxon-name-part-type="family">Keroplatidae</tp:taxon-name-part></tp:taxon-name> and <tp:taxon-name><tp:taxon-name-part taxon-name-part-type="family">Mycetophilidae</tp:taxon-name-part></tp:taxon-name>) of Greece, its islands and Cyprus.</article-title><source>Studia Dipterologica</source><volume>12</volume>(<issue>2005</issue>): <fpage>255</fpage>–<lpage>314</lpage>.</mixed-citation></ref><ref id="B3"><mixed-citation xmlns:xlink="http://www.w3.org/1999/xlink" xlink:type="simple"><person-group><name name-style="western"><surname>Chandler</surname><given-names>PJ</given-names></name></person-group> (<year>2009</year>) <article-title>The fungus gnats (<tp:taxon-name><tp:taxon-name-part taxon-name-part-type="order">Diptera</tp:taxon-name-part></tp:taxon-name>: <tp:taxon-name><tp:taxon-name-part taxon-name-part-type="family">Bolitophilidae</tp:taxon-name-part></tp:taxon-name>, <tp:taxon-name><tp:taxon-name-part taxon-name-part-type="family">Keroplatidae</tp:taxon-name-part></tp:taxon-name>, <tp:taxon-name><tp:taxon-name-part taxon-name-part-type="family">Mycetophilidae</tp:taxon-name-part></tp:taxon-name>) of Sardinia, with description of six new species.</article-title><source>Zootaxa</source><volume>2318</volume>(<issue>1</issue>): <fpage>450</fpage>–<lpage>506</lpage>. <ext-link xlink:href="10.11646/zootaxa.2318.1.19" ext-link-type="doi" xlink:type="simple">https://doi.org/10.11646/zootaxa.2318.1.19</ext-link></mixed-citation></ref></ref-list></tp:taxon-treatment>
