# Supplementary material for: ﻿New species and other new records of the family Mycetophilidae (Insecta, Diptera) from Morocco
Source: Zookeys. 2024 Apr 17;1197:215–36. doi: 10.3897/zookeys.1197.118503 (PMC11043652; doi:10.3897/zookeys.1197.118503)
Supplement: XML Treatment for Docosia flavicoxa [file zookeys.1197.118503-treatment8.xml]

<!DOCTYPE tp:taxon-treatment
  PUBLIC "-//TaxonX//DTD Taxonomic Treatment Publishing DTD v0 20100105//EN" "tax-treatment-NSO.dtd">
<tp:taxon-treatment xmlns:tp="http://www.plazi.org/taxpub"><tp:treatment-meta><kwd-group><label>Taxon classification</label><kwd>
                <named-content content-type="kingdom">Animalia</named-content>
              </kwd><kwd>
                <named-content content-type="order">Diptera</named-content>
              </kwd><kwd>
                <named-content content-type="family">Mycetophilidae</named-content>
              </kwd></kwd-group><mixed-citation publication-type="journal"><person-group><name><surname>El Mouden</surname><given-names>Mohamed Amin</given-names></name><name><surname>Chandler</surname><given-names>Peter J.</given-names></name><name><surname>Driauach</surname><given-names>Ouafaa</given-names></name><name><surname>Banamar</surname><given-names>Ouarda</given-names></name><name><surname>Saidoun</surname><given-names>Imane</given-names></name><name><surname>Akarid</surname><given-names>Abdellatif</given-names></name><name><surname>Aattouch</surname><given-names>Khalid</given-names></name><name><surname>Belqat</surname><given-names>Boutaïna</given-names></name></person-group><article-title>﻿New species and other new records of the family <tp:taxon-name><tp:taxon-name-part taxon-name-part-type="family">Mycetophilidae</tp:taxon-name-part></tp:taxon-name> (<tp:taxon-name><tp:taxon-name-part taxon-name-part-type="class">Insecta</tp:taxon-name-part></tp:taxon-name>, <tp:taxon-name><tp:taxon-name-part taxon-name-part-type="order">Diptera</tp:taxon-name-part></tp:taxon-name>) from Morocco</article-title><source>Zookeys</source><day>17</day><month>04</month><year>2024</year><volume>1197</volume><fpage>215</fpage><lpage>236</lpage><pub-id pub-id-type="doi">10.3897/zookeys.1197.118503</pub-id></mixed-citation></tp:treatment-meta><tp:nomenclature><label>﻿</label><tp:taxon-name>
              <object-id xmlns:xlink="http://www.w3.org/1999/xlink" content-type="arpha" xlink:type="simple">D4FF1013-38FB-54A9-8C7B-0C8E350E7D02</object-id>
              <tp:taxon-name-part taxon-name-part-type="genus" reg="Docosia">Docosia</tp:taxon-name-part>
              <tp:taxon-name-part taxon-name-part-type="species" reg="flavicoxa">flavicoxa</tp:taxon-name-part>
            </tp:taxon-name><tp:taxon-authority>Strobl, 1900</tp:taxon-authority></tp:nomenclature><tp:treatment-sec sec-type="New records" id="SECID0EHMBG"><title>New records.</title><p>Morocco – <bold>Rif Region</bold> • 1♂; Oued Ferda; 13/II/2013; B. Belqat and O. Driauach leg; collected using sweep net; <abbrev xmlns:xlink="http://www.w3.org/1999/xlink" xlink:title="Department of Biology, Faculty of Sciences of Tétouan, Abdelmalek Essaâdi University" id="ABBRID0EPMBG" xlink:type="simple">UAE-FST</abbrev> R13/2428 • 2♀; Oued Majjou avant source; 9/IV/2013; B. Belqat and O. Driauach leg; collected using sweep net; <abbrev xmlns:xlink="http://www.w3.org/1999/xlink" xlink:title="Department of Biology, Faculty of Sciences of Tétouan, Abdelmalek Essaâdi University" id="ABBRID0ETMBG" xlink:type="simple">UAE-FST</abbrev> R13/2429 • 1♂; Daya avant Taïda; 20/IV/2018; B. Belqat and O. Driauach leg; collected using sweep net; <abbrev xmlns:xlink="http://www.w3.org/1999/xlink" xlink:title="Department of Biology, Faculty of Sciences of Tétouan, Abdelmalek Essaâdi University" id="ABBRID0EXMBG" xlink:type="simple">UAE-FST</abbrev> R18/2430 • 1♂; Oued Majjou; 5/II/2019; B. Belqat and O. Driauach leg; collected using sweep net; <abbrev xmlns:xlink="http://www.w3.org/1999/xlink" xlink:title="Department of Biology, Faculty of Sciences of Tétouan, Abdelmalek Essaâdi University" id="ABBRID0E2MBG" xlink:type="simple">UAE-FST</abbrev> R19/2431 • 2♀♀; Oued Majjou; 6/II/2022; B. Belqat and O. Driauach leg; collected using sweep net; <abbrev xmlns:xlink="http://www.w3.org/1999/xlink" xlink:title="Department of Biology, Faculty of Sciences of Tétouan, Abdelmalek Essaâdi University" id="ABBRID0E6MBG" xlink:type="simple">UAE-FST</abbrev> R22/2432 • 1♂; Oued Majjou; 20/II/2022; B. Belqat and O. Driauach leg; collected using sweep net; <abbrev xmlns:xlink="http://www.w3.org/1999/xlink" xlink:title="Department of Biology, Faculty of Sciences of Tétouan, Abdelmalek Essaâdi University" id="ABBRID0EDNBG" xlink:type="simple">UAE-FST</abbrev> R22/2433.</p></tp:treatment-sec><tp:treatment-sec sec-type="comments" id="SECID0EHNBG"><title>Comments.</title><p>This is a widespread Palaearctic species, distinguished by its entirely yellow legs from the other Moroccan species which have the bases of the mid and hind coxae more or less darkened, and also by its setose laterotergite which is bare in the other Moroccan species examined. It is also newly recorded from Gibraltar (Upper Rock, meadow in woodland, 1♂, 1♀, 21/III/2010, coll. K. Bensusan). New to North Africa. The terminalia of a Moroccan specimen are shown here (Figs <xref ref-type="fig" rid="F14">32</xref>, <xref ref-type="fig" rid="F14">33</xref>).</p><fig id="F14" position="float" orientation="portrait"><object-id xmlns:xlink="http://www.w3.org/1999/xlink" content-type="doi" xlink:type="simple">10.3897/zookeys.1197.118503.figures32-33</object-id><object-id xmlns:xlink="http://www.w3.org/1999/xlink" content-type="arpha" xlink:type="simple">53BF93CC-2234-5FB0-8EA2-6E3C73CDC8DC</object-id><label>Figures 32, 33.</label><caption><p><italic><tp:taxon-name><tp:taxon-name-part taxon-name-part-type="genus" reg="Docosia">Docosia</tp:taxon-name-part><tp:taxon-name-part taxon-name-part-type="species" reg="flavicoxa">flavicoxa</tp:taxon-name-part></tp:taxon-name></italic> Strobl, male terminalia <bold>32</bold> posteroventral view <bold>33</bold> dorsal view.</p></caption><graphic xmlns:xlink="http://www.w3.org/1999/xlink" xlink:href="zookeys-1197-215_article-118503__-g014.jpg" position="float" orientation="portrait" xlink:type="simple" id="oo_1027382.jpg"><uri content-type="original_file" xlink:type="simple">https://binary.pensoft.net/fig/1027382</uri></graphic></fig></tp:treatment-sec></tp:taxon-treatment>
