# Supplementary material for: ﻿New species and other new records of the family Mycetophilidae (Insecta, Diptera) from Morocco
Source: Zookeys. 2024 Apr 17;1197:215–36. doi: 10.3897/zookeys.1197.118503 (PMC11043652; doi:10.3897/zookeys.1197.118503)
Supplement: XML Treatment for Mycomya mira [file zookeys.1197.118503-treatment9.xml]

<!DOCTYPE tp:taxon-treatment
  PUBLIC "-//TaxonX//DTD Taxonomic Treatment Publishing DTD v0 20100105//EN" "tax-treatment-NSO.dtd">
<tp:taxon-treatment xmlns:tp="http://www.plazi.org/taxpub"><tp:treatment-meta><kwd-group><label>Taxon classification</label><kwd>
                <named-content content-type="kingdom">Animalia</named-content>
              </kwd><kwd>
                <named-content content-type="order">Diptera</named-content>
              </kwd><kwd>
                <named-content content-type="family">Mycetophilidae</named-content>
              </kwd></kwd-group><mixed-citation publication-type="journal"><person-group><name><surname>El Mouden</surname><given-names>Mohamed Amin</given-names></name><name><surname>Chandler</surname><given-names>Peter J.</given-names></name><name><surname>Driauach</surname><given-names>Ouafaa</given-names></name><name><surname>Banamar</surname><given-names>Ouarda</given-names></name><name><surname>Saidoun</surname><given-names>Imane</given-names></name><name><surname>Akarid</surname><given-names>Abdellatif</given-names></name><name><surname>Aattouch</surname><given-names>Khalid</given-names></name><name><surname>Belqat</surname><given-names>Boutaïna</given-names></name></person-group><article-title>﻿New species and other new records of the family <tp:taxon-name><tp:taxon-name-part taxon-name-part-type="family">Mycetophilidae</tp:taxon-name-part></tp:taxon-name> (<tp:taxon-name><tp:taxon-name-part taxon-name-part-type="class">Insecta</tp:taxon-name-part></tp:taxon-name>, <tp:taxon-name><tp:taxon-name-part taxon-name-part-type="order">Diptera</tp:taxon-name-part></tp:taxon-name>) from Morocco</article-title><source>Zookeys</source><day>17</day><month>04</month><year>2024</year><volume>1197</volume><fpage>215</fpage><lpage>236</lpage><pub-id pub-id-type="doi">10.3897/zookeys.1197.118503</pub-id></mixed-citation></tp:treatment-meta><tp:nomenclature><label>﻿</label><tp:taxon-name>
              <object-id xmlns:xlink="http://www.w3.org/1999/xlink" content-type="arpha" xlink:type="simple">0A0611C0-15EF-55E2-9BE9-2159142C99B6</object-id>
              <tp:taxon-name-part taxon-name-part-type="genus" reg="Mycomya">Mycomya</tp:taxon-name-part>
              <tp:taxon-name-part taxon-name-part-type="species" reg="mira">mira</tp:taxon-name-part>
              <object-id xmlns:xlink="http://www.w3.org/1999/xlink" content-type="zoobank" xlink:type="simple">https://zoobank.org/BBE4B953-B1BF-4B5D-9292-48843474873B</object-id>
            </tp:taxon-name><tp:taxon-authority>Chandler, Belqat &amp; Banamar</tp:taxon-authority><tp:taxon-status xmlns:xlink="http://www.w3.org/1999/xlink" xlink:type="simple">sp. nov.</tp:taxon-status></tp:nomenclature><tp:treatment-sec sec-type="type material" id="SECID0EQQBG"><title>Type material.</title><p><bold><italic>Holotype</italic>.</bold> Morocco – <bold>Rif Region</bold> • ♂ (mounted in DMHF); Forêt Adayourha; 1/II/2020; B. Belqat and O. Driauach leg; collected using sweep net; <named-content xmlns:xlink="http://www.w3.org/1999/xlink" content-type="dwc:institutional_code" xlink:title="Natural History Museum, London" xlink:href="http://grbio.org/institution/natural-history-museum-london" xlink:type="simple">NHMUK</named-content>. <bold><italic>Paratypes.</italic></bold> Morocco – <bold>Rif Region</bold> • 2♂♂; Forêt Bab Hajara; 14/VII/2013; B. Belqat and O. Driauach leg; collected using sweep net; <abbrev xmlns:xlink="http://www.w3.org/1999/xlink" xlink:title="Department of Biology, Faculty of Sciences of Tétouan, Abdelmalek Essaâdi University" id="ABBRID0EGRBG" xlink:type="simple">UAE-FST</abbrev> R13/2414 • 1♂; Aïn Sidi Brahim Ben Arrif; 25/IV/2014; B. Belqat and O. Driauach leg; collected using sweep net; <abbrev xmlns:xlink="http://www.w3.org/1999/xlink" xlink:title="Department of Biology, Faculty of Sciences of Tétouan, Abdelmalek Essaâdi University" id="ABBRID0EKRBG" xlink:type="simple">UAE-FST</abbrev> R14/2415 • 5♂♂, 2♀♀; Forêt Bab Hajara; 28/II/2015; B. Belqat and O. Driauach leg; collected using sweep net; <abbrev xmlns:xlink="http://www.w3.org/1999/xlink" xlink:title="Department of Biology, Faculty of Sciences of Tétouan, Abdelmalek Essaâdi University" id="ABBRID0EORBG" xlink:type="simple">UAE-FST</abbrev> R15/2416 • 32♂♂; Daya Amsemlil; 1/I/2020; B. Belqat and O. Driauach leg; collected using sweep net; <abbrev xmlns:xlink="http://www.w3.org/1999/xlink" xlink:title="Department of Biology, Faculty of Sciences of Tétouan, Abdelmalek Essaâdi University" id="ABBRID0ESRBG" xlink:type="simple">UAE-FST</abbrev> R20/2417 • 19♂♂, 4♀♀; Forêt Adayourha; 1/II/2020; B. Belqat and O. Driauach leg; collected using sweep net; <abbrev xmlns:xlink="http://www.w3.org/1999/xlink" xlink:title="Department of Biology, Faculty of Sciences of Tétouan, Abdelmalek Essaâdi University" id="ABBRID0EWRBG" xlink:type="simple">UAE-FST</abbrev> R20/2418 • 5♀♀; Maison forestière Bouhachem; 1/II/2020; B. Belqat and O. Driauach leg; collected using sweep net; <abbrev xmlns:xlink="http://www.w3.org/1999/xlink" xlink:title="Department of Biology, Faculty of Sciences of Tétouan, Abdelmalek Essaâdi University" id="ABBRID0E1RBG" xlink:type="simple">UAE-FST</abbrev> R20/2419 • 7♂♂, 1♀; Forêt Sed Nakhla; 10/II/2020; B. Belqat and O. Driauach leg; collected using sweep net; <abbrev xmlns:xlink="http://www.w3.org/1999/xlink" xlink:title="Department of Biology, Faculty of Sciences of Tétouan, Abdelmalek Essaâdi University" id="ABBRID0E5RBG" xlink:type="simple">UAE-FST</abbrev> R20/2420 • 1♂; Forêt Azilane; 13/II/2020; B. Belqat and O. Driauach leg; collected using sweep net; <abbrev xmlns:xlink="http://www.w3.org/1999/xlink" xlink:title="Department of Biology, Faculty of Sciences of Tétouan, Abdelmalek Essaâdi University" id="ABBRID0ECSBG" xlink:type="simple">UAE-FST</abbrev> R20/2421 • 1♂; Forêt Bni Leit; 10/I/2021; B. Belqat and O. Driauach leg; collected using sweep net; <abbrev xmlns:xlink="http://www.w3.org/1999/xlink" xlink:title="Department of Biology, Faculty of Sciences of Tétouan, Abdelmalek Essaâdi University" id="ABBRID0EGSBG" xlink:type="simple">UAE-FST</abbrev> R21/2422 • 1♂; Douar Bni Leit; 10–16/I/2021; B. Belqat and O. Driauach leg; reared; <abbrev xmlns:xlink="http://www.w3.org/1999/xlink" xlink:title="Department of Biology, Faculty of Sciences of Tétouan, Abdelmalek Essaâdi University" id="ABBRID0EKSBG" xlink:type="simple">UAE-FST</abbrev> R21/2423.</p><p>This species inhabits the diverse landscape of the Bouhachem Natural Parc Project, particularly including wetlands, which present a typology from sphagnum peat bogs to temporary ponds to springs, spring streams, and headwaters of three river systems, as well as in forests.</p></tp:treatment-sec><tp:treatment-sec sec-type="diagnosis" id="SECID0EPSBG"><title>Diagnosis.</title><p>This species belongs to the subgenus <tp:taxon-name><tp:taxon-name-part taxon-name-part-type="genus" reg="Mycomya"/><tp:taxon-name-part taxon-name-part-type="subgenus" reg="Mycomya">Mycomya</tp:taxon-name-part></tp:taxon-name> sensu stricto and differs from other species in the following combination of male characters: legs simple except for short mid-coxal spur; tergite 9 with neither a medial process nor lateral appendages, medially emarginate and with short internal spinose setae subapically. It runs to couplet 75 in the key by <xref ref-type="bibr" rid="B14">Väisänen (1984)</xref>, where it is between the two options in that the base of the posterior fork is usually level with the base of the stem of the median fork. It fits the first option in the structure of tergite 9 and in couplet 76 it agrees with the western Nearctic <italic><tp:taxon-name><tp:taxon-name-part taxon-name-part-type="genus" reg="Mycomya">M.</tp:taxon-name-part><tp:taxon-name-part taxon-name-part-type="species" reg="fuscipalpis">fuscipalpis</tp:taxon-name-part></tp:taxon-name></italic> van Duzee, 1928 in the form of the gonostylus. Thus, it could be assigned to the species group of which <italic><tp:taxon-name><tp:taxon-name-part taxon-name-part-type="genus" reg="Mycomya">M.</tp:taxon-name-part><tp:taxon-name-part taxon-name-part-type="species" reg="fuscipalpis">fuscipalpis</tp:taxon-name-part></tp:taxon-name></italic> was the only member. The most obvious difference from <italic><tp:taxon-name><tp:taxon-name-part taxon-name-part-type="genus" reg="Mycomya">M.</tp:taxon-name-part><tp:taxon-name-part taxon-name-part-type="species" reg="fuscipalpis">fuscipalpis</tp:taxon-name-part></tp:taxon-name></italic> is that there are separate submedian appendages of the gonocoxites, while in <italic><tp:taxon-name><tp:taxon-name-part taxon-name-part-type="genus" reg="Mycomya">M.</tp:taxon-name-part><tp:taxon-name-part taxon-name-part-type="species" reg="fuscipalpis">fuscipalpis</tp:taxon-name-part></tp:taxon-name></italic> these are fused medially.</p></tp:treatment-sec><tp:treatment-sec sec-type="description" id="SECID0EOUBG"><title>Description.</title><p><bold>Male.</bold> Wing length 4–4.5 mm. <bold><italic>Coloration.</italic></bold> Body entirely dark greyish brown. Head and antennae uniformly dark; palpi yellowish. Coxae brown, legs otherwise entirely yellow. Terminalia dark grey. <bold><italic>Head.</italic></bold> Antenna slender, about 3 mm long, longer than abdomen, with flagellomeres about 6× as long as broad. <bold>Legs.</bold> Long and slender. Fore coxa unmodified; mid coxa with anteriorly directed slender spur, straight for most of its length, then slightly curved apically, relatively short, about half length of coxa. Fore tarsomere 1 a little shorter than its tibia. Vein Sc ending in R at middle of radial cell, often with anterior spur, more or less extended to costa (may vary between the wings of a specimen). Base of posterior fork at or just beyond level of base of stem of median fork. <bold><italic>Terminalia</italic></bold> (Figs <xref ref-type="fig" rid="F15">34</xref>, <xref ref-type="fig" rid="F15">35</xref>). Short. Tergite 9 with a median emargination between broad rounded setose lobes, with a pair of internal submedian lobes each bearing a slender curved spine laterally and a row of 5–7 short blunt spines (cones of <xref ref-type="bibr" rid="B14">Väisänen 1984</xref>) apically. Gonocoxites with short broad submedian appendages that are bluntly rounded apically. Gonostylus reflexed within gonocoxites, thick and angular basally and sharply narrowed to a slender curved and pointed apical part which has a small blunt tooth at its base.</p><fig id="F15" position="float" orientation="portrait"><object-id xmlns:xlink="http://www.w3.org/1999/xlink" content-type="doi" xlink:type="simple">10.3897/zookeys.1197.118503.figures34-35</object-id><object-id xmlns:xlink="http://www.w3.org/1999/xlink" content-type="arpha" xlink:type="simple">32F66446-A8C2-59F8-AB58-B4D324E31454</object-id><label>Figures 34, 35.</label><caption><p><italic><tp:taxon-name><tp:taxon-name-part taxon-name-part-type="genus" reg="Mycomya">Mycomya</tp:taxon-name-part><tp:taxon-name-part taxon-name-part-type="species" reg="mira">mira</tp:taxon-name-part></tp:taxon-name></italic> sp. nov., male terminalia <bold>34</bold> ventral view <bold>35</bold> dorsal view.</p></caption><graphic xmlns:xlink="http://www.w3.org/1999/xlink" xlink:href="zookeys-1197-215_article-118503__-g015.jpg" position="float" orientation="portrait" xlink:type="simple" id="oo_1027383.jpg"><uri content-type="original_file" xlink:type="simple">https://binary.pensoft.net/fig/1027383</uri></graphic></fig><p><bold>Female.</bold> Wing length range as in male. <bold><italic>Coloration</italic>.</bold> As in male; ovipositor yellowish. <bold><italic>Head.</italic></bold> Antenna relatively shorter than in male, about 1.5× head and thorax together; flagellomeres about 4× as long as broad. <bold><italic>Legs.</italic></bold> Simple, without mid-coxal spur. <bold><italic>Ovipositor</italic></bold> (Fig. <xref ref-type="fig" rid="F16">36</xref>). Sternite 8 with a pair of tapered apically rounded setose lobes. Cercus with elongate basal segment and small rounded apical segment bearing short setae.</p><fig id="F16" position="float" orientation="portrait"><object-id xmlns:xlink="http://www.w3.org/1999/xlink" content-type="doi" xlink:type="simple">10.3897/zookeys.1197.118503.figures36</object-id><object-id xmlns:xlink="http://www.w3.org/1999/xlink" content-type="arpha" xlink:type="simple">2B8A3761-0266-5165-A5D6-3E65DF3BD857</object-id><label>Figures 36.</label><caption><p><italic><tp:taxon-name><tp:taxon-name-part taxon-name-part-type="genus" reg="Mycomya">Mycomya</tp:taxon-name-part><tp:taxon-name-part taxon-name-part-type="species" reg="mira">mira</tp:taxon-name-part></tp:taxon-name></italic> sp. nov., female, lateral view of ovipositor.</p></caption><graphic xmlns:xlink="http://www.w3.org/1999/xlink" xlink:href="zookeys-1197-215_article-118503__-g016.jpg" position="float" orientation="portrait" xlink:type="simple" id="oo_1027384.jpg"><uri content-type="original_file" xlink:type="simple">https://binary.pensoft.net/fig/1027384</uri></graphic></fig></tp:treatment-sec><tp:treatment-sec sec-type="etymology" id="SECID0EWXBG"><title>Etymology.</title><p>From Latin <italic>mirus</italic>, to note the astonishing discovery of this species.</p></tp:treatment-sec><tp:treatment-sec sec-type="comments" id="SECID0E5XBG"><title>Comments.</title><p>This is a very distinct species, which is evidently frequent and widespread in Morocco.</p></tp:treatment-sec><ref-list><ref id="B14"><mixed-citation xmlns:xlink="http://www.w3.org/1999/xlink" xlink:type="simple"><person-group><name name-style="western"><surname>Väisänen</surname><given-names>R</given-names></name></person-group> (<year>1984</year>) <article-title>A monograph of the genus <italic><tp:taxon-name><tp:taxon-name-part taxon-name-part-type="genus">Mycomya</tp:taxon-name-part></tp:taxon-name></italic> Rondani in the Holarctic Region (<tp:taxon-name><tp:taxon-name-part taxon-name-part-type="order">Diptera</tp:taxon-name-part></tp:taxon-name>, <tp:taxon-name><tp:taxon-name-part taxon-name-part-type="family">Mycetophilidae</tp:taxon-name-part></tp:taxon-name>).</article-title><source>Acta Zoologica Fennica</source><volume>177</volume>: <fpage>1</fpage>–<lpage>346</lpage>.</mixed-citation></ref></ref-list></tp:taxon-treatment>
