# Supplementary material for: ﻿New species and other new records of the family Mycetophilidae (Insecta, Diptera) from Morocco
Source: Zookeys. 2024 Apr 17;1197:215–36. doi: 10.3897/zookeys.1197.118503 (PMC11043652; doi:10.3897/zookeys.1197.118503)
Supplement: XML Treatment for Mycomya prominens [file zookeys.1197.118503-treatment10.xml]

<!DOCTYPE tp:taxon-treatment
  PUBLIC "-//TaxonX//DTD Taxonomic Treatment Publishing DTD v0 20100105//EN" "tax-treatment-NSO.dtd">
<tp:taxon-treatment xmlns:tp="http://www.plazi.org/taxpub"><tp:treatment-meta><kwd-group><label>Taxon classification</label><kwd>
                <named-content content-type="kingdom">Animalia</named-content>
              </kwd><kwd>
                <named-content content-type="order">Diptera</named-content>
              </kwd><kwd>
                <named-content content-type="family">Mycetophilidae</named-content>
              </kwd></kwd-group><mixed-citation publication-type="journal"><person-group><name><surname>El Mouden</surname><given-names>Mohamed Amin</given-names></name><name><surname>Chandler</surname><given-names>Peter J.</given-names></name><name><surname>Driauach</surname><given-names>Ouafaa</given-names></name><name><surname>Banamar</surname><given-names>Ouarda</given-names></name><name><surname>Saidoun</surname><given-names>Imane</given-names></name><name><surname>Akarid</surname><given-names>Abdellatif</given-names></name><name><surname>Aattouch</surname><given-names>Khalid</given-names></name><name><surname>Belqat</surname><given-names>Boutaïna</given-names></name></person-group><article-title>﻿New species and other new records of the family <tp:taxon-name><tp:taxon-name-part taxon-name-part-type="family">Mycetophilidae</tp:taxon-name-part></tp:taxon-name> (<tp:taxon-name><tp:taxon-name-part taxon-name-part-type="class">Insecta</tp:taxon-name-part></tp:taxon-name>, <tp:taxon-name><tp:taxon-name-part taxon-name-part-type="order">Diptera</tp:taxon-name-part></tp:taxon-name>) from Morocco</article-title><source>Zookeys</source><day>17</day><month>04</month><year>2024</year><volume>1197</volume><fpage>215</fpage><lpage>236</lpage><pub-id pub-id-type="doi">10.3897/zookeys.1197.118503</pub-id></mixed-citation></tp:treatment-meta><tp:nomenclature><label>﻿</label><tp:taxon-name>
              <object-id xmlns:xlink="http://www.w3.org/1999/xlink" content-type="arpha" xlink:type="simple">3EA81CA8-1B7B-533D-8E25-C2F897CDC81B</object-id>
              <tp:taxon-name-part taxon-name-part-type="genus" reg="Mycomya">Mycomya</tp:taxon-name-part>
              <tp:taxon-name-part taxon-name-part-type="species" reg="prominens">prominens</tp:taxon-name-part>
            </tp:taxon-name><tp:taxon-authority>(Lundström, 1913)</tp:taxon-authority></tp:nomenclature><tp:treatment-sec sec-type="New records" id="SECID0EHZBG"><title>New records.</title><p>Morocco – <bold>Rif Region</bold> • 1♂; Daya Mtahen; 23/III/2021; B. Belqat and O. Driauach leg; collected using sweep net; <abbrev xmlns:xlink="http://www.w3.org/1999/xlink" xlink:title="Department of Biology, Faculty of Sciences of Tétouan, Abdelmalek Essaâdi University" id="ABBRID0EPZBG" xlink:type="simple">UAE-FST</abbrev> R21/2448.</p></tp:treatment-sec><tp:treatment-sec sec-type="comments" id="SECID0ETZBG"><title>Comments.</title><p>This is a common and widespread European species, with previous records in the Mediterranean region from Israel and Greece (<xref ref-type="bibr" rid="B2">Chandler 1994</xref>; <xref ref-type="bibr" rid="B6">Chandler et al. 2006</xref>). It has also been recorded from Madeira (<xref ref-type="bibr" rid="B5">Chandler and Ribeiro 1995</xref>). New to North Africa.</p></tp:treatment-sec><ref-list><ref id="B2"><mixed-citation xmlns:xlink="http://www.w3.org/1999/xlink" xlink:type="simple"><person-group><name name-style="western"><surname>Chandler</surname><given-names>PJ</given-names></name></person-group> (<year>1994</year>) <article-title>Fungus gnats of Israel (<tp:taxon-name><tp:taxon-name-part taxon-name-part-type="order">Diptera</tp:taxon-name-part></tp:taxon-name>: <tp:taxon-name><tp:taxon-name-part taxon-name-part-type="superfamily">Sciaroidea</tp:taxon-name-part></tp:taxon-name>, excluding <tp:taxon-name><tp:taxon-name-part taxon-name-part-type="family">Sciaridae</tp:taxon-name-part></tp:taxon-name>).</article-title><source>Israel Journal of Entomology</source><volume>28</volume>: <fpage>1</fpage>–<lpage>100</lpage>.</mixed-citation></ref><ref id="B6"><mixed-citation xmlns:xlink="http://www.w3.org/1999/xlink" xlink:type="simple"><person-group><name name-style="western"><surname>Chandler</surname><given-names>PJ</given-names></name><name name-style="western"><surname>Bechev</surname><given-names>DN</given-names></name><name name-style="western"><surname>Caspers</surname><given-names>N</given-names></name></person-group> (<year>2006</year>) <article-title>The Fungus Gnats (<tp:taxon-name><tp:taxon-name-part taxon-name-part-type="order">Diptera</tp:taxon-name-part></tp:taxon-name>: <tp:taxon-name><tp:taxon-name-part taxon-name-part-type="family">Bolitophilidae</tp:taxon-name-part></tp:taxon-name>, <tp:taxon-name><tp:taxon-name-part taxon-name-part-type="family">Diadocidiidae</tp:taxon-name-part></tp:taxon-name>, <tp:taxon-name><tp:taxon-name-part taxon-name-part-type="family">Ditomyiidae</tp:taxon-name-part></tp:taxon-name>, <tp:taxon-name><tp:taxon-name-part taxon-name-part-type="family">Keroplatidae</tp:taxon-name-part></tp:taxon-name> and <tp:taxon-name><tp:taxon-name-part taxon-name-part-type="family">Mycetophilidae</tp:taxon-name-part></tp:taxon-name>) of Greece, its islands and Cyprus.</article-title><source>Studia Dipterologica</source><volume>12</volume>(<issue>2005</issue>): <fpage>255</fpage>–<lpage>314</lpage>.</mixed-citation></ref><ref id="B5"><mixed-citation xmlns:xlink="http://www.w3.org/1999/xlink" xlink:type="simple"><person-group><name name-style="western"><surname>Chandler</surname><given-names>PJ</given-names></name><name name-style="western"><surname>Ribeiro</surname><given-names>E</given-names></name></person-group> (<year>1995</year>) <article-title>The <tp:taxon-name><tp:taxon-name-part taxon-name-part-type="superfamily">Sciaroidea</tp:taxon-name-part></tp:taxon-name> (<tp:taxon-name><tp:taxon-name-part taxon-name-part-type="order">Diptera</tp:taxon-name-part></tp:taxon-name>) (excluding <tp:taxon-name><tp:taxon-name-part taxon-name-part-type="family">Sciaridae</tp:taxon-name-part></tp:taxon-name>) of the Atlantic Islands (Canary Islands, Madeira and the Azores).</article-title><source>Boletim do Museu Municipal do Funchal</source><volume>3</volume>: <fpage>1</fpage>–<lpage>170</lpage>. [Historia Natural]</mixed-citation></ref></ref-list></tp:taxon-treatment>
