# Supplementary material for: ﻿New species and other new records of the family Mycetophilidae (Insecta, Diptera) from Morocco
Source: Zookeys. 2024 Apr 17;1197:215–36. doi: 10.3897/zookeys.1197.118503 (PMC11043652; doi:10.3897/zookeys.1197.118503)
Supplement: XML Treatment for Monoclona rufilatera [file zookeys.1197.118503-treatment11.xml]

<!DOCTYPE tp:taxon-treatment
  PUBLIC "-//TaxonX//DTD Taxonomic Treatment Publishing DTD v0 20100105//EN" "tax-treatment-NSO.dtd">
<tp:taxon-treatment xmlns:tp="http://www.plazi.org/taxpub"><tp:treatment-meta><kwd-group><label>Taxon classification</label><kwd>
                <named-content content-type="kingdom">Animalia</named-content>
              </kwd><kwd>
                <named-content content-type="order">Diptera</named-content>
              </kwd><kwd>
                <named-content content-type="family">Mycetophilidae</named-content>
              </kwd></kwd-group><mixed-citation publication-type="journal"><person-group><name><surname>El Mouden</surname><given-names>Mohamed Amin</given-names></name><name><surname>Chandler</surname><given-names>Peter J.</given-names></name><name><surname>Driauach</surname><given-names>Ouafaa</given-names></name><name><surname>Banamar</surname><given-names>Ouarda</given-names></name><name><surname>Saidoun</surname><given-names>Imane</given-names></name><name><surname>Akarid</surname><given-names>Abdellatif</given-names></name><name><surname>Aattouch</surname><given-names>Khalid</given-names></name><name><surname>Belqat</surname><given-names>Boutaïna</given-names></name></person-group><article-title>﻿New species and other new records of the family <tp:taxon-name><tp:taxon-name-part taxon-name-part-type="family">Mycetophilidae</tp:taxon-name-part></tp:taxon-name> (<tp:taxon-name><tp:taxon-name-part taxon-name-part-type="class">Insecta</tp:taxon-name-part></tp:taxon-name>, <tp:taxon-name><tp:taxon-name-part taxon-name-part-type="order">Diptera</tp:taxon-name-part></tp:taxon-name>) from Morocco</article-title><source>Zookeys</source><day>17</day><month>04</month><year>2024</year><volume>1197</volume><fpage>215</fpage><lpage>236</lpage><pub-id pub-id-type="doi">10.3897/zookeys.1197.118503</pub-id></mixed-citation></tp:treatment-meta><tp:nomenclature><label>﻿</label><tp:taxon-name>
              <object-id xmlns:xlink="http://www.w3.org/1999/xlink" content-type="arpha" xlink:type="simple">D449A7F7-E2F4-547B-BAA8-CFF364282A8B</object-id>
              <tp:taxon-name-part taxon-name-part-type="genus" reg="Monoclona">Monoclona</tp:taxon-name-part>
              <tp:taxon-name-part taxon-name-part-type="species" reg="rufilatera">rufilatera</tp:taxon-name-part>
            </tp:taxon-name><tp:taxon-authority>(Walker, 1837)</tp:taxon-authority></tp:nomenclature><tp:treatment-sec sec-type="New records" id="SECID0E62BG"><title>New records.</title><p>Morocco – <bold>Rif Region</bold> • 1♂; Forêt Aïn Lahcen; 15/I/2020; B. Belqat and O. Driauach leg; collected using sweep net; <abbrev xmlns:xlink="http://www.w3.org/1999/xlink" xlink:title="Department of Biology, Faculty of Sciences of Tétouan, Abdelmalek Essaâdi University" id="ABBRID0EH3BG" xlink:type="simple">UAE-FST</abbrev> R20/2446 • 1♂; Khandek Melouka; 10/IV/2021; B. Belqat and O. Driauach leg; collected using sweep net; <abbrev xmlns:xlink="http://www.w3.org/1999/xlink" xlink:title="Department of Biology, Faculty of Sciences of Tétouan, Abdelmalek Essaâdi University" id="ABBRID0EL3BG" xlink:type="simple">UAE-FST</abbrev> R21/24467.</p></tp:treatment-sec><tp:treatment-sec sec-type="comments" id="SECID0EP3BG"><title>Comments.</title><p>This is a Holarctic species, which is widespread in Europe. New to North Africa.</p><p>
              <bold>Genus <italic><tp:taxon-name><tp:taxon-name-part taxon-name-part-type="genus" reg="Phthinia">Phthinia</tp:taxon-name-part></tp:taxon-name></italic> Winnertz, 1864</bold>
            </p><p>This is a small genus, but with a diversity of structure of the male terminalia. <xref ref-type="bibr" rid="B15">Zaitzev (1994)</xref> included 10 Palaearctic species, of which four occur in Europe, one (<italic><tp:taxon-name><tp:taxon-name-part taxon-name-part-type="genus" reg="Phthinia">P.</tp:taxon-name-part><tp:taxon-name-part taxon-name-part-type="species" reg="hyrcanica">hyrcanica</tp:taxon-name-part></tp:taxon-name></italic> Zaitzev, 1984) occurs in Azerbaijan, and the rest live in the Eastern Palaearctic. Three more European species have since been described (<xref ref-type="bibr" rid="B10">Plassmann 1984</xref>, <xref ref-type="bibr" rid="B11">1990</xref>; <xref ref-type="bibr" rid="B16">Zaitzev 2001</xref>). A male and a female, collected at the same locality in Morocco, have been examined; both specimens are in poor condition, but the structure of the male terminalia is distinct from any previously known species of the genus.</p></tp:treatment-sec><ref-list><ref id="B15"><mixed-citation xmlns:xlink="http://www.w3.org/1999/xlink" xlink:type="simple"><person-group><name name-style="western"><surname>Zaitzev</surname><given-names>AI</given-names></name></person-group> (<year>1994</year>) Fungus Gnats of the Fauna of Russia and Adjacent Regions –Part 1, Moscow, 288 pp. [In Russian]</mixed-citation></ref><ref id="B10"><mixed-citation xmlns:xlink="http://www.w3.org/1999/xlink" xlink:type="simple"><person-group><name name-style="western"><surname>Plassmann</surname><given-names>E</given-names></name></person-group> (<year>1984</year>) <article-title>Sechs neue Pilzmücken aus Schweden, Österreich, Griechenland und Brasilien (<tp:taxon-name><tp:taxon-name-part taxon-name-part-type="order">Diptera</tp:taxon-name-part></tp:taxon-name>, <tp:taxon-name><tp:taxon-name-part taxon-name-part-type="suborder">Nematocera</tp:taxon-name-part></tp:taxon-name>, <tp:taxon-name><tp:taxon-name-part taxon-name-part-type="family">Mycetophilidae</tp:taxon-name-part></tp:taxon-name>).</article-title><source>Nachrichtenblatt der Bayerischen Entomologen</source><volume>33</volume>: <fpage>44</fpage>–<lpage>49</lpage>.</mixed-citation></ref><ref id="B11"><mixed-citation xmlns:xlink="http://www.w3.org/1999/xlink" xlink:type="simple"><person-group><name name-style="western"><surname>Plassmann</surname><given-names>E</given-names></name></person-group> (<year>1990</year>) <article-title>Fünf neue Pilzmücken aus Schweden.</article-title><source>Nachrichtenblatt der Bayerischen Entomologen</source><volume>39</volume>(<issue>2</issue>): <fpage>61</fpage>–<lpage>64</lpage>.</mixed-citation></ref><ref id="B16"><mixed-citation xmlns:xlink="http://www.w3.org/1999/xlink" xlink:type="simple"><person-group><name name-style="western"><surname>Zaitzev</surname><given-names>AI</given-names></name></person-group> (<year>2001</year>) <article-title>New species of fungus gnats from Russia and Italy (<tp:taxon-name><tp:taxon-name-part taxon-name-part-type="order">Diptera</tp:taxon-name-part></tp:taxon-name>: <tp:taxon-name><tp:taxon-name-part taxon-name-part-type="family">Mycetophilidae</tp:taxon-name-part></tp:taxon-name>).</article-title><source>Zoosystematica Rossica</source><volume>9</volume>: <fpage>453</fpage>–<lpage>458</lpage>.</mixed-citation></ref></ref-list></tp:taxon-treatment>
