# Supplementary material for: ﻿New species and other new records of the family Mycetophilidae (Insecta, Diptera) from Morocco
Source: Zookeys. 2024 Apr 17;1197:215–36. doi: 10.3897/zookeys.1197.118503 (PMC11043652; doi:10.3897/zookeys.1197.118503)
Supplement: XML Treatment for Phthinia snibbypinsae [file zookeys.1197.118503-treatment12.xml]

<!DOCTYPE tp:taxon-treatment
  PUBLIC "-//TaxonX//DTD Taxonomic Treatment Publishing DTD v0 20100105//EN" "tax-treatment-NSO.dtd">
<tp:taxon-treatment xmlns:tp="http://www.plazi.org/taxpub"><tp:treatment-meta><kwd-group><label>Taxon classification</label><kwd>
                <named-content content-type="kingdom">Animalia</named-content>
              </kwd><kwd>
                <named-content content-type="order">Diptera</named-content>
              </kwd><kwd>
                <named-content content-type="family">Mycetophilidae</named-content>
              </kwd></kwd-group><mixed-citation publication-type="journal"><person-group><name><surname>El Mouden</surname><given-names>Mohamed Amin</given-names></name><name><surname>Chandler</surname><given-names>Peter J.</given-names></name><name><surname>Driauach</surname><given-names>Ouafaa</given-names></name><name><surname>Banamar</surname><given-names>Ouarda</given-names></name><name><surname>Saidoun</surname><given-names>Imane</given-names></name><name><surname>Akarid</surname><given-names>Abdellatif</given-names></name><name><surname>Aattouch</surname><given-names>Khalid</given-names></name><name><surname>Belqat</surname><given-names>Boutaïna</given-names></name></person-group><article-title>﻿New species and other new records of the family <tp:taxon-name><tp:taxon-name-part taxon-name-part-type="family">Mycetophilidae</tp:taxon-name-part></tp:taxon-name> (<tp:taxon-name><tp:taxon-name-part taxon-name-part-type="class">Insecta</tp:taxon-name-part></tp:taxon-name>, <tp:taxon-name><tp:taxon-name-part taxon-name-part-type="order">Diptera</tp:taxon-name-part></tp:taxon-name>) from Morocco</article-title><source>Zookeys</source><day>17</day><month>04</month><year>2024</year><volume>1197</volume><fpage>215</fpage><lpage>236</lpage><pub-id pub-id-type="doi">10.3897/zookeys.1197.118503</pub-id></mixed-citation></tp:treatment-meta><tp:nomenclature><label>﻿</label><tp:taxon-name>
              <object-id xmlns:xlink="http://www.w3.org/1999/xlink" content-type="arpha" xlink:type="simple">11CCF3E4-B56A-530F-BDCA-31C2FA0866DC</object-id>
              <tp:taxon-name-part taxon-name-part-type="genus" reg="Phthinia">Phthinia</tp:taxon-name-part>
              <tp:taxon-name-part taxon-name-part-type="species" reg="snibbypinsae">snibbypinsae</tp:taxon-name-part>
              <object-id xmlns:xlink="http://www.w3.org/1999/xlink" content-type="zoobank" xlink:type="simple">https://zoobank.org/C90346E3-F2FF-40A7-8F37-092DD7421877</object-id>
            </tp:taxon-name><tp:taxon-authority>Chandler, Belqat &amp; Driauach</tp:taxon-authority><tp:taxon-status xmlns:xlink="http://www.w3.org/1999/xlink" xlink:type="simple">sp. nov.</tp:taxon-status></tp:nomenclature><tp:treatment-sec sec-type="type material" id="SECID0EG6BG"><title>Type material.</title><p><bold><italic>Holotype</italic>.</bold> Morocco – <bold>Rif Region</bold> • ♂ (mounted in DMHF, terminalia on slide); Khandek Melouka; 10/IV/2021; B. Belqat and O. Driauach leg; collected using sweep net; <named-content xmlns:xlink="http://www.w3.org/1999/xlink" content-type="dwc:institutional_code" xlink:title="Natural History Museum, London" xlink:href="http://grbio.org/institution/natural-history-museum-london" xlink:type="simple">NHMUK</named-content>. <bold><italic>Paratype.</italic></bold> ♀; same data as for holotype; <abbrev xmlns:xlink="http://www.w3.org/1999/xlink" xlink:title="Department of Biology, Faculty of Sciences of Tétouan, Abdelmalek Essaâdi University" id="ABBRID0E16BG" xlink:type="simple">UAE-FST</abbrev> R21/2424.</p><p>The type locality is in the environment (forest and cultivated fields) of Aïn Lahcen, a rural commune whose name (Aïn) is taken from a spring that flows through it.</p></tp:treatment-sec><tp:treatment-sec sec-type="diagnosis" id="SECID0EAAAI"><title>Diagnosis.</title><p>This is a slender bodied species with small male terminalia, similar in this respect to <italic><tp:taxon-name><tp:taxon-name-part taxon-name-part-type="genus" reg="Phthinia">P.</tp:taxon-name-part><tp:taxon-name-part taxon-name-part-type="species" reg="winnertzi">winnertzi</tp:taxon-name-part></tp:taxon-name></italic> Mik, 1869 and allied species. Among Palaearctic species, it most closely resembles <italic><tp:taxon-name><tp:taxon-name-part taxon-name-part-type="genus" reg="Phthinia">P.</tp:taxon-name-part><tp:taxon-name-part taxon-name-part-type="species" reg="hyrcanica">hyrcanica</tp:taxon-name-part></tp:taxon-name></italic> in the apically bilobed gonostylus situated within the broadly rounded gonocoxites. It differs from that species in the lobes of the gonostylus being short and blunt and in the dense short setae on the margins of the gonocoxites.</p></tp:treatment-sec><tp:treatment-sec sec-type="description" id="SECID0E3AAI"><title>Description.</title><p><bold>Male.</bold> Body 7 mm, of which about 6 mm is length of abdomen. <bold><italic>Coloration.</italic></bold> Head brown. Antenna with short basal segments and base of first flagellomere yellow, remainder brown. Palpi yellow. Thorax yellowish brown, darker brown on disc of mesonotum and scutellum. Legs yellow. Wings clear grey, presumed to be unmarked as in female. Haltere brown. Abdomen entirely dark brown. Terminalia yellow. <bold><italic>Head.</italic></bold> Both antennae incomplete (11 and 5 flagellomeres present). <bold><italic>Legs.</italic></bold> Missing apart from one fore femur and one hind leg. <bold><italic>Wing.</italic></bold> Both wings are represented only by short stubs. <bold><italic>Abdomen.</italic></bold> Long, slender. <bold><italic>Terminalia</italic></bold> (Figs <xref ref-type="fig" rid="F17">37</xref>, <xref ref-type="fig" rid="F17">38</xref>). Small. Gonocoxites rounded laterally, with deep medial excavation bordered by short, dense setae; gonostylus enclosed by gonocoxites, short and with two short, blunt apical lobes.</p><fig id="F17" position="float" orientation="portrait"><object-id xmlns:xlink="http://www.w3.org/1999/xlink" content-type="doi" xlink:type="simple">10.3897/zookeys.1197.118503.figures37-38</object-id><object-id xmlns:xlink="http://www.w3.org/1999/xlink" content-type="arpha" xlink:type="simple">2CF90051-F838-5F28-BCEA-099C00E97662</object-id><label>Figures 37, 38.</label><caption><p><italic><tp:taxon-name><tp:taxon-name-part taxon-name-part-type="genus" reg="Phthinia">Phthinia</tp:taxon-name-part><tp:taxon-name-part taxon-name-part-type="species" reg="snibbypinsae">snibbypinsae</tp:taxon-name-part></tp:taxon-name></italic> sp. nov., male terminalia <bold>37</bold> ventral view <bold>38</bold> dorsal view.</p></caption><graphic xmlns:xlink="http://www.w3.org/1999/xlink" xlink:href="zookeys-1197-215_article-118503__-g017.jpg" position="float" orientation="portrait" xlink:type="simple" id="oo_1027385.jpg"><uri content-type="original_file" xlink:type="simple">https://binary.pensoft.net/fig/1027385</uri></graphic></fig><p><bold>Female.</bold> Body 6 mm, of which around 5 mm is length of abdomen. <bold><italic>Coloration</italic></bold>. As in male; wings clear greyish. Ovipositor brownish yellow. <bold><italic>Legs.</italic></bold> Fore legs missing but mid and hind legs complete, long, slender, about 9 mm long. <bold><italic>Wing.</italic></bold> Both wings are represented only by stubs, but more of the right wing is present, including the bases of fork veins. Vein Sc ends in costa before level of base of Rs. Crossvein r-m about 3× as long as stem of median fork. Base of posterior fork beyond that of median fork, with posterior branch (vein CuA) downturned; false vein also downturned, parallel with it. Vein CuP stops short before level of base of posterior fork. <bold><italic>Abdomen.</italic></bold> Slender, relatively shorter than in male. Ovipositor short and small, with cerci short ovoid and covered with short setae.</p></tp:treatment-sec><tp:treatment-sec sec-type="etymology" id="SECID0EKDAI"><title>Etymology.</title><p>The name commemorates Snibby Pins, erstwhile companion of Benjamin Bottom, after whom the Sardinian gnat <italic><tp:taxon-name><tp:taxon-name-part taxon-name-part-type="genus" reg="Sciophila">Sciophila</tp:taxon-name-part><tp:taxon-name-part taxon-name-part-type="species" reg="benjaminbottomi">benjaminbottomi</tp:taxon-name-part></tp:taxon-name></italic> Chandler, 2009 was named.</p></tp:treatment-sec><tp:treatment-sec sec-type="comments" id="SECID0E2DAI"><title>Comments.</title><p>This is the first record of this genus from North Africa, and this species is evidently rare. <italic><tp:taxon-name><tp:taxon-name-part taxon-name-part-type="genus" reg="Phthinia">Phthinia</tp:taxon-name-part></tp:taxon-name></italic> species are usually found around rotten wood, and they develop in encrusting fungi.</p></tp:treatment-sec></tp:taxon-treatment>
